# Supplementary material for: A biomathematical model of human erythropoiesis and iron metabolism
Source: Sci Rep. 2020 May 25;10:8602. doi: 10.1038/s41598-020-65313-5 (PMC7248076; doi:10.1038/s41598-020-65313-5)
Supplement: Supplementary file 4 — A biomathematical model of human erythropoiesis and iron metabolism: data sets. [file 41598_2020_65313_MOESM4_ESM.xlsx]

## Sheet: Tabelle1
A biomathematical model of human erythropoiesis and iron metabolism: data sets
Sibylle Schirm 1 and Markus Scholz 1,*
1 Institute for Medical Informatics, Statistics and Epidemiology, University of Leipzig, Leipzig, Germany
* markus.scholz@imise.uni-leipzig.de
Jensen et al. (1994), EPO Beta 100 IU/kg, iv
EPO = [
	0.01	2363.94
	0.02	2089.21
	0.05	1875.43
	0.08	1607.89
	0.13	1358.09
	0.16	1147.73
	0.22	1015.94
	0.25	899.63
	0.34	645.53
	0.5	373.62
	0.76	190.33
	1	118.3
	1.99	38.36
]
Souillard et al. 1996, EPO Alfa, 200 IU/kg sc
EPO = [
	0	10.7
	2.07	43.2
	3.9	43.6
	6.92	33.7
	9.83	28.5
	13.85	20.7
	16.95	9.4
	20.9	4.5
	24	7.95
]
HB = [
	0	15.2
	2	15.1
	4	15
	7	15.4
	10	15.5
	14	15.7
	17	15.9
	21	15.9
	24	15.7
]
HB_SDU = [
	0	14.57
	2	14.4
	4	14.34
	7	14.59
	10	14.78
	14	15.02
	17	15.17
	21	15
	24	14.72
]
HB_SDO = [
	0	15.83
	2	15.8
	4	15.66
	7	16.21
	10	16.22
	14	16.38
	17	16.63
	21	16.8
	24	16.68
]
RBC = [
	0	5.04
	2	5.1
	4	5.1
	7	5.17
	10	5.18
	14	5.4
	17	5.23
	21	5.37
	24	5.34
]
RBC_SDU = [
	0	4.82
	2	4.82
	4	4.81
	7	4.87
	10	4.88
	14	5.19
	17	4.98
	21	5.09
	24	4.93
]
RBC_SDO = [
	0	5.26
	2	5.38
	4	5.39
	7	5.47
	10	5.48
	14	5.61
	17	5.48
	21	5.65
	24	5.75
]
RET % = [
	0	1.33
	2	2.1
	4	4.13
	7	4.67
	10	3.87
	14	4.37
	17	1.53
	21	1.12
	24	0.88
]
RET % _SDU = [
	0	0.62
	2	1.24
	4	2.32
	7	3.09
	10	2.29
	14	2.77
	17	0.76
	21	0.46
	24	0.34
]
RET % _SDO = [
	0	2.04
	2	2.96
	4	5.94
	7	6.25
	10	5.45
	14	5.97
	17	2.3
	21	1.78
	24	1.42
]
HK = [
	0	0.43
	2	0.44
	4	0.43
	7	0.44
	10	0.44
	14	0.47
	17	0.45
	21	0.46
	24	0.46
]
HK_SDU = [
	0	0.41
	2	0.41
	4	0.42
	7	0.42
	10	0.42
	14	0.45
	17	0.43
	21	0.44
	24	0.43
]
HK_SDO = [
	0	0.45
	2	0.46
	4	0.45
	7	0.46
	10	0.46
	14	0.48
	17	0.47
	21	0.48
	24	0.49
]
FERR = [
	0.12	55.49
	1.89	44.29
	3.75	28.14
	6.58	16.32
	9.31	15.13
	13.09	10.49
	15.82	16.4
	19.5	40.11
	22.3	58.79
]
FERR_SDU = [
	0.14	29.25
	1.91	16.63
	3.77	11.12
	6.58	7.1
	9.4	5.92
	13.1	4.11
	15.83	7.89
	19.51	24.51
	22.24	35.38
]
FERR_SDO = [
	0.18	80.31
	1.95	71.25
	3.74	45.87
	6.57	25.54
	9.39	22.23
	13.09	16.87
	15.81	25.62
	19.49	56.43
	22.28	81.49
]
TSAT = [
	0	32.4
]
TSAT_SDU = [
	0	21.6
]
TSAT_SDO = [
	0	43.2
]
Rutherford 1994 EPO 300 Fe 300
HB = [
	0.05	14.71
	1.87	15.1
	2.92	14.8
	3.97	15
	4.94	15.2
	5.92	15.2
	6.9	15.2
	7.95	15.19
	8.93	15.39
	9.91	15.61
	12.01	15.8
	14.94	15.39
	17.88	15.2
	20.89	15.51
	22.99	15.4
]
HK = [
	0	0.44
	1	0.44
	2	0.44
	3	0.44
	4	0.44
	5	0.45
	6	0.45
	7	0.47
	8	0.46
	9	0.46
	10	0.47
	12	0.48
	15	0.47
	18	0.47
	21	0.49
	23	0.47
]
RET = [
	0.02	98.7
	1.01	104.4
	1.8	123.5
	2.85	135.8
	4.84	202.9
	5.57	223.6
	6.68	222.7
	7.61	250
	8.64	225.8
	9.5	249.8
	11.58	216.3
	14.37	169.5
	17.61	116.7
	20.55	116.4
	22.38	107.94
]
FERR = [
	0.22	57.83
	3.05	36.87
	6.2	22.06
	9.14	17.23
	15.32	15.61
	23	37.18
]
TSAT = [
	0	38.32
	12	13.32
	23	43.73
]
TSAT_SDU = [
	0	25.99
	12	10.54
	23	29.93
]
TSAT_SDO = [
	0	50.65
	12	16.1
	23	57.53
]
Rutherford 1994 EPO 400 Fe 300
HB = [
	0.05	14.5
	0.89	14.3
	1.94	14.5
	2.99	14.71
	3.97	14.4
	4.87	14.4
	5.92	14.61
	6.97	14.9
	7.95	14.7
	8.86	15.1
	9.91	14.9
	11.94	15.1
	15.01	15.1
	17.95	15.1
	20.89	15.2
	22.99	15.1
]
HK = [
	0	0.43
	1	0.42
	2	0.43
	3	0.43
	4	0.42
	5	0.43
	6	0.44
	7	0.46
	8	0.45
	9	0.45
	10	0.45
	12	0.46
	15	0.46
	18	0.47
	21	0.47
	23	0.46
]
RET = [
	0	112.9
	1.68	138.4
	2.73	169.9
	3.71	164
	4.71	209.6
	5.57	236.9
	6.63	250.9
	7.61	258.3
	8.59	260.7
	9.43	242.3
	11.53	247.1
	14.38	198.5
	17.56	133.4
	20.43	127.2
	22.38	114.59
]
FERR = [
	0.08	80.11
	2.92	61
	6.25	35.23
	9.3	35.08
	15.19	20.58
	23	51.03
]
TSAT = [
	0	35.05
	12	14.36
	23	45.05
]
TSAT_SDU = [
	0	25.55
	12	10.95
	23	33.71
]
TSAT_SDO = [
	0	44.55
	12	17.77
	23	56.39
]
Rutherford 1994 EPO 600 Fe 300
HB = [
	0	14.49
	0.89	14.9
	1.94	14.91
	2.99	15
	4.03	14.6
	4.87	14.91
	5.92	15
	6.9	15.21
	7.95	15.1
	8.93	15.3
	9.91	15.2
	11.94	15.61
	15.01	15.39
	17.88	15.4
	20.89	15.8
	23.06	15.71
]
HK = [
	0	0.42
	1	0.44
	2	0.43
	3	0.44
	4	0.42
	5	0.44
	6	0.45
	7	0.46
	8	0.46
	9	0.46
	10	0.45
	12	0.47
	15	0.46
	18	0.48
	21	0.49
	23	0.48
]
RET = [
	0	107.1
	0.82	114.4
	1.74	138.4
	2.86	153.3
	3.65	163.2
	4.77	198.8
	5.57	218.6
	6.55	221.8
	7.53	220.9
	8.7	200.8
	9.61	191.6
	11.58	211.3
	14.4	239.3
	17.43	153.3
	20.43	138.9
	22.39	121.24
]
FERR = [
	0.11	104.77
	3.23	75.21
	6.06	47.1
	9.32	52.16
	15.19	28.16
	23	45.34
]
TSAT = [
	0	42.69
	12	15.68
	23	39.19
]
TSAT_SDU = [
	0	25.78
	12	10.62
	23	23.99
]
TSAT_SDO = [
	0	59.6
	12	20.74
	23	54.39
]
Kiss (2015) Phlebotomy
HB = [
	0	14.26
	5.67	12.85
	15.49	13.03
	29.09	13.47
	57.42	13.83
	85.38	13.94
	112.96	14.19
	168.49	13.96
]
HB_SDU = [
	0	13.89
	6.04	12.48
	15.49	12.71
	29.47	13.16
	57.8	13.51
	85.76	13.65
	113.33	13.85
	169	13.82
]
HB_SDO = [
	0	14.63
	6.42	13.28
	15.49	13.39
	29.47	13.83
	57.8	14.14
	85.38	14.29
	112.96	14.55
	167.73	14.2
]
FERR = [
	0	51.76
	5.8	36.19
	14.96	25.12
	28.65	21.44
	57.03	22.8
	84.72	24.43
	112.74	29.76
	168.42	41.2
]
FERR_SDU = [
	0	46.21
	5.12	31.7
	13.58	21.42
	28.66	18.8
	56.7	19.37
	84.38	21
	112.75	25.8
	168.79	35.12
]
FERR_SDO = [
	0	59.68
	5.77	43.85
	14.59	30.92
	28.62	26.98
	56.31	28.08
	83.99	29.98
	112.36	36.36
	167.33	49.64
]
Kiss (2015) Phlebotomy, oral iron daily
HB = [
	1.13	14.16
	6.42	12.86
	13.98	13.28
	29.09	13.83
	56.67	14.11
	84.24	14.22
	112.58	14.22
	168.11	14.22
]
HB_SDU = [
	0.38	13.52
	6.42	12.58
	15.11	13.03
	29.09	13.59
	57.42	13.88
	85	13.98
	112.58	13.94
	168.87	14.03
]
HB_SDO = [
	0.76	14.46
	6.42	13.18
	13.98	13.53
	29.09	14.14
	56.29	14.37
	84.62	14.52
	112.96	14.52
	168.11	14.46
]
FERR = [
	0	49.91
	4.4	34.87
	13.53	31.71
	27.19	34.9
	55.56	39.44
	83.92	46.34
	111.57	56.42
	167.59	69.71
]
FERR_SDU = [
	0.5	44.9
	4.42	31.44
	14.25	28.55
	27.9	31.74
	55.58	35.48
	83.24	40.8
	111.59	50.61
	167.63	62.05
]
FERR_SDO = [
	0	55.98
	5.08	39.89
	13.51	35.67
	27.51	40.18
	55.53	45.24
	83.19	52.94
	111.53	63.81
	167.55	79.48
]
CHOP 14, Filgrastim day 4-13
HB = [
	0	13.2
	1	13.3
	2	13.1
	3	12
	4	12.45
	5	12.2
	6	12
	7	12.3
	8	12.7
	9	12.9
	10	12.1
	11	12.75
	12	12.15
	13	12.6
	14	12.6
	15	12.05
	16	11.75
	17	11.65
	18	12.1
	19	11.9
	20	11.5
	21	11.55
	22	11.8
	23	12.1
	24	11.7
	25	11.9
	26	12.1
	27	11.5
	28	12
	29	11.6
	30	11.45
	31	11
	32	11.2
	33	11.3
	34	10.9
	35	11.1
	36	11.2
	37	11.5
	38	11.2
	39	11.6
	40	11.05
	41	11.6
	42	11.7
	43	11.9
	44	10.6
	45	10.2
	46	11
	47	10.7
	48	10.3
	49	10.9
	50	10.75
	51	10.55
	52	10.05
	53	10.95
	54	11.1
	55	11.1
	56	11.45
	57	11.25
	58	11.2
	59	10
	60	10.8
	61	10.4
	62	9.85
	63	10.9
	64	10.5
	65	11.1
	66	10
	67	11
	68	10.1
	69	10.55
	70	11
	71	10.95
	72	10.8
	73	10.3
	74	10.4
	75	9.5
	76	9.2
	77	10.7
	78	9.8
	79	10.4
	80	10.3
	81	10.3
	82	10.2
	83	9.6
	84	9.9
	85	10.6
	86	9.8
	87	9.1
	88	10.25
	89	10.6
	90	9.9
	91	11.1
	92	9.8
	93	11.15
	94	10.7
	95	12.8
	96	10.95
	97	11.8
	98	10.65
	99	12.6
	100	10.7
]
P25HB = [
	0	11.8
	1	11.6
	2	11.7
	3	8.85
	4	10.6
	5	10.65
	6	9.5
	7	11.2
	8	10.6
	9	11.6
	10	9.2
	11	11.3
	12	9.9
	13	8.4
	14	11.4
	15	10.9
	16	9
	17	10.2
	18	9.6
	19	10.8
	20	8.85
	21	10.45
	22	10.7
	23	10.3
	24	9
	25	10.7
	26	10.7
	27	10.55
	28	10.8
	29	10.7
	30	9.9
	31	8.5
	32	10.3
	33	10.3
	34	9.8
	35	9.7
	36	9.7
	37	10
	38	9.2
	39	10.7
	40	9.3
	41	9.7
	42	10.5
	43	10.4
	44	9.3
	45	7.2
	46	9.6
	47	9.8
	48	8.5
	49	9.6
	50	9.7
	51	9.6
	52	6.7
	53	9.7
	54	9.4
	55	9.7
	56	10.1
	57	9.9
	58	9.5
	59	7.05
	60	9.4
	61	8.3
	62	8.1
	63	9.8
	64	9
	65	9.4
	66	6.7
	67	9.9
	68	6.95
	69	8.45
	70	10.1
	71	10.1
	72	9.4
	73	7.4
	74	9.4
	75	6.8
	76	7.9
	77	7.3
	78	8.8
	79	7.1
	80	8.7
	81	8.4
	82	7.1
	83	6.5
	84	7.3
	85	9
	86	6.2
	87	6.8
	88	7.7
	89	7.75
	90	7.6
	91	9.8
	92	9.5
	93	9.5
	94	5.6
	95	12.2
	96	9.95
	97	10.7
	98	4.2
	99	11.3
	100	7.8
]
P75HB = [
	0	14.4
	1	14.3
	2	13.9
	3	13.2
	4	13.95
	5	13.2
	6	13.5
	7	13.6
	8	13.8
	9	14
	10	13.2
	11	13.7
	12	13.3
	13	13.6
	14	13.5
	15	13.4
	16	13.2
	17	12.9
	18	13.1
	19	12.75
	20	12.9
	21	12.3
	22	13.1
	23	12.8
	24	12.6
	25	12.8
	26	12.8
	27	12.45
	28	13
	29	12.7
	30	11.75
	31	12.3
	32	12.6
	33	12.55
	34	12
	35	12.1
	36	12
	37	12.6
	38	12
	39	12.6
	40	12.2
	41	12.3
	42	12.5
	43	12.6
	44	12.15
	45	11.5
	46	12.1
	47	11.9
	48	11.4
	49	12
	50	12
	51	11.8
	52	11.35
	53	11.8
	54	11.9
	55	11.8
	56	12.4
	57	12
	58	11.6
	59	11.1
	60	11.9
	61	11.2
	62	11.5
	63	11.8
	64	11.7
	65	11.9
	66	11
	67	11.8
	68	11.1
	69	10.9
	70	12.1
	71	11.6
	72	11.8
	73	10.9
	74	11.7
	75	10.5
	76	10.8
	77	11.4
	78	11.1
	79	11.2
	80	10.9
	81	11.3
	82	11.4
	83	10.7
	84	11.4
	85	12
	86	11
	87	12
	88	11.8
	89	11.95
	90	11.5
	91	12.3
	92	10.8
	93	12
	94	11.6
	95	13.1
	96	12.15
	97	12
	98	12.4
	99	12.7
	100	13.8
]
