# Supplementary material for: A biomathematical model of human erythropoiesis and iron metabolism
Source: Sci Rep. 2020 May 25;10:8602. doi: 10.1038/s41598-020-65313-5 (PMC7248076; doi:10.1038/s41598-020-65313-5)
Supplement: Supplementary file 5 — A biomathematical model of human erythropoiesis and iron metabolism: Simulation Model. [file 41598_2020_65313_MOESM5_ESM.zip]

Archive with 919 entries (804 files):
- ErythroShort/.Rhistory
- ErythroShort/AppData/
- ErythroShort/AppData/IrfanView/
- ErythroShort/AppData/IrfanView/i_view64.ini
- ErythroShort/AuxFunct.R
- ErythroShort/CHOP/
- ErythroShort/CHOP/Paper/
- ErythroShort/CHOP/Paper/~$main.xlsx
- ErythroShort/CHOP/Paper/~$treatments.csv
- ErythroShort/CHOP/Paper/automassignpar.csv
- ErythroShort/CHOP/Paper/compartments.csv
- ErythroShort/CHOP/Paper/covariates.csv
- ErythroShort/CHOP/Paper/error.csv
- ErythroShort/CHOP/Paper/indivoptions.csv
- ErythroShort/CHOP/Paper/indivpar.csv
- ErythroShort/CHOP/Paper/main.csv
- ErythroShort/CHOP/Paper/main.xlsx
- ErythroShort/CHOP/Paper/main1.xlsx
- ErythroShort/CHOP/Paper/measurements.csv
- ErythroShort/CHOP/Paper/measurements.xlsx
- ErythroShort/CHOP/Paper/ModelClass.csv
- ErythroShort/CHOP/Paper/ModelClass.xlsx
- ErythroShort/CHOP/Paper/Paper/
- ErythroShort/CHOP/Paper/PlotProperties.csv
- ErythroShort/CHOP/Paper/PlotProperties.xlsx
- ErythroShort/CHOP/Paper/resid.csv
- ErythroShort/CHOP/Paper/results/
- ErythroShort/CHOP/Paper/simulationoptionshookjeeves.csv
- ErythroShort/CHOP/Paper/simulationoptionsmcmc.csv
- ErythroShort/CHOP/Paper/specialpar.csv
- ErythroShort/CHOP/Paper/specialpar.xlsx
- ErythroShort/CHOP/Paper/studiesnames.csv
- ErythroShort/CHOP/Paper/treatments.csv
- ErythroShort/CHOP/Paper/treatments.xlsx
- ErythroShort/CHOP/Paper/weights.csv
- ErythroShort/DefineTreatmentStructuresNew.R
- ErythroShort/erythromodelode.cpp
- ErythroShort/ExtractPredictionsFunctions.R
- ErythroShort/functionsdefliberythro.cpp
- ErythroShort/functionsliberythro.cpp
- ErythroShort/Kiss_c_Fe/
- ErythroShort/Kiss_c_Fe/Paper/
- ErythroShort/Kiss_c_Fe/Paper/automassignpar.csv
- ErythroShort/Kiss_c_Fe/Paper/compartments.csv
- ErythroShort/Kiss_c_Fe/Paper/covariates.csv
- ErythroShort/Kiss_c_Fe/Paper/error.csv
- ErythroShort/Kiss_c_Fe/Paper/indivoptions.csv
- ErythroShort/Kiss_c_Fe/Paper/indivpar.csv
- ErythroShort/Kiss_c_Fe/Paper/main.csv
- ErythroShort/Kiss_c_Fe/Paper/main.xlsx
- ErythroShort/Kiss_c_Fe/Paper/measurements.csv
- ErythroShort/Kiss_c_Fe/Paper/measurements.xlsx
- ErythroShort/Kiss_c_Fe/Paper/ModelClass.csv
- ErythroShort/Kiss_c_Fe/Paper/ModelClass.xlsx
- ErythroShort/Kiss_c_Fe/Paper/PlotProperties.csv
- ErythroShort/Kiss_c_Fe/Paper/PlotProperties.xlsx
- ErythroShort/Kiss_c_Fe/Paper/resid.csv
- ErythroShort/Kiss_c_Fe/Paper/results/
- ErythroShort/Kiss_c_Fe/Paper/simulationoptionshookjeeves.csv
- ErythroShort/Kiss_c_Fe/Paper/simulationoptionsmcmc.csv
- ErythroShort/Kiss_c_Fe/Paper/specialpar.csv
- ErythroShort/Kiss_c_Fe/Paper/specialpar.xlsx
- ErythroShort/Kiss_c_Fe/Paper/studiesnames.csv
- ErythroShort/Kiss_c_Fe/Paper/treatments.csv
- ErythroShort/Kiss_c_Fe/Paper/treatments.xlsx
- ErythroShort/Kiss_c_Fe/Paper/weights.csv
- ErythroShort/LoadFunc.R
- ErythroShort/paramclasseserythro.hpp
- ErythroShort/PresentResults.R
- ErythroShort/Rcpp/
- ErythroShort/Rcpp/announce/
- ErythroShort/Rcpp/announce/ANNOUNCE-0.10.0.txt
- ErythroShort/Rcpp/announce/ANNOUNCE-0.11.0.txt
- ErythroShort/Rcpp/announce/ANNOUNCE-0.6.0.txt
- ErythroShort/Rcpp/announce/ANNOUNCE-0.7.0.txt
- ErythroShort/Rcpp/announce/ANNOUNCE-0.8.0.txt
- ErythroShort/Rcpp/announce/ANNOUNCE-0.9.0.txt
- ErythroShort/Rcpp/bib/
- ErythroShort/Rcpp/bib/Rcpp.bib
- ErythroShort/Rcpp/CITATION
- ErythroShort/Rcpp/DESCRIPTION
- ErythroShort/Rcpp/discovery/
- ErythroShort/Rcpp/discovery/cxx0x.R
- ErythroShort/Rcpp/doc/
- ErythroShort/Rcpp/doc/index.html
- ErythroShort/Rcpp/doc/Rcpp-attributes.pdf
- ErythroShort/Rcpp/doc/Rcpp-attributes.Rnw
- ErythroShort/Rcpp/doc/Rcpp-extending.pdf
- ErythroShort/Rcpp/doc/Rcpp-extending.Rnw
- ErythroShort/Rcpp/doc/Rcpp-FAQ.pdf
- ErythroShort/Rcpp/doc/Rcpp-FAQ.Rnw
- ErythroShort/Rcpp/doc/Rcpp-introduction.pdf
- ErythroShort/Rcpp/doc/Rcpp-introduction.Rnw
- ErythroShort/Rcpp/doc/Rcpp-jss-2011.pdf
- ErythroShort/Rcpp/doc/Rcpp-jss-2011.Rnw
- ErythroShort/Rcpp/doc/Rcpp-modules.pdf
- ErythroShort/Rcpp/doc/Rcpp-modules.Rnw
- ErythroShort/Rcpp/doc/Rcpp-package.pdf
- ErythroShort/Rcpp/doc/Rcpp-package.Rnw
- ErythroShort/Rcpp/doc/Rcpp-quickref.pdf
- ErythroShort/Rcpp/doc/Rcpp-quickref.Rnw
- ErythroShort/Rcpp/doc/Rcpp-sugar.pdf
- ErythroShort/Rcpp/doc/Rcpp-sugar.Rnw
- ErythroShort/Rcpp/examples/
- ErythroShort/Rcpp/examples/Attributes/
- ErythroShort/Rcpp/examples/Attributes/cppFunction.R
- ErythroShort/Rcpp/examples/Attributes/Depends.cpp
- ErythroShort/Rcpp/examples/Attributes/Export.cpp
- ErythroShort/Rcpp/examples/Attributes/sourceCpp.R
- ErythroShort/Rcpp/examples/ConvolveBenchmarks/
- ErythroShort/Rcpp/examples/ConvolveBenchmarks/buildAndRun.sh
- ErythroShort/Rcpp/examples/ConvolveBenchmarks/convolve10_cpp.cpp
- ErythroShort/Rcpp/examples/ConvolveBenchmarks/convolve10_cpp.h
- ErythroShort/Rcpp/examples/ConvolveBenchmarks/convolve11_cpp.cpp
- ErythroShort/Rcpp/examples/ConvolveBenchmarks/convolve12_cpp.cpp
- ErythroShort/Rcpp/examples/ConvolveBenchmarks/convolve13_cpp.cpp
- ErythroShort/Rcpp/examples/ConvolveBenchmarks/convolve14_cpp.cpp
- ErythroShort/Rcpp/examples/ConvolveBenchmarks/convolve2_c.c
- ErythroShort/Rcpp/examples/ConvolveBenchmarks/convolve3_cpp.cpp
- ErythroShort/Rcpp/examples/ConvolveBenchmarks/convolve4_cpp.cpp
- ErythroShort/Rcpp/examples/ConvolveBenchmarks/convolve5_cpp.cpp
- ErythroShort/Rcpp/examples/ConvolveBenchmarks/convolve7_c.c
- ErythroShort/Rcpp/examples/ConvolveBenchmarks/convolve8_cpp.cpp
- ErythroShort/Rcpp/examples/ConvolveBenchmarks/convolve9_cpp.cpp
- ErythroShort/Rcpp/examples/ConvolveBenchmarks/exampleRCode.r
- ErythroShort/Rcpp/examples/ConvolveBenchmarks/GNUmakefile
- ErythroShort/Rcpp/examples/ConvolveBenchmarks/loopmacro.h
- ErythroShort/Rcpp/examples/ConvolveBenchmarks/overhead.r
- ErythroShort/Rcpp/examples/ConvolveBenchmarks/overhead.sh
- ErythroShort/Rcpp/examples/ConvolveBenchmarks/overhead_1.cpp
- ErythroShort/Rcpp/examples/ConvolveBenchmarks/overhead_2.c
- ErythroShort/Rcpp/examples/FastLM/
- ErythroShort/Rcpp/examples/FastLM/benchmark.r
- ErythroShort/Rcpp/examples/FastLM/benchmarkLongley.r
- ErythroShort/Rcpp/examples/FastLM/fastLMviaArmadillo.r
- ErythroShort/Rcpp/examples/FastLM/fastLMviaGSL.r
- ErythroShort/Rcpp/examples/FastLM/lmArmadillo.R
- ErythroShort/Rcpp/examples/FastLM/lmGSL.R
- ErythroShort/Rcpp/examples/functionCallback/
- ErythroShort/Rcpp/examples/functionCallback/newApiExample.r
- ErythroShort/Rcpp/examples/functionCallback/README
- ErythroShort/Rcpp/examples/Misc/
- ErythroShort/Rcpp/examples/Misc/fibonacci.r
- ErythroShort/Rcpp/examples/Misc/ifelseLooped.r
- ErythroShort/Rcpp/examples/Misc/newFib.r
- ErythroShort/Rcpp/examples/Misc/piBySimulation.r
- ErythroShort/Rcpp/examples/Misc/piSugar.cpp
- ErythroShort/Rcpp/examples/OpenMP/
- ErythroShort/Rcpp/examples/OpenMP/check.R
- ErythroShort/Rcpp/examples/OpenMP/GNUmakefile
- ErythroShort/Rcpp/examples/OpenMP/OpenMPandInline.r
- ErythroShort/Rcpp/examples/OpenMP/piWithInterrupts.cpp
- ErythroShort/Rcpp/examples/performance/
- ErythroShort/Rcpp/examples/performance/extractors.R
- ErythroShort/Rcpp/examples/performance/performance.R
- ErythroShort/Rcpp/examples/RcppGibbs/
- ErythroShort/Rcpp/examples/RcppGibbs/RcppGibbs.R
- ErythroShort/Rcpp/examples/RcppGibbs/timeRNGs.R
- ErythroShort/Rcpp/examples/RcppInline/
- ErythroShort/Rcpp/examples/RcppInline/external_pointer.r
- ErythroShort/Rcpp/examples/RcppInline/RcppInlineExample.r
- ErythroShort/Rcpp/examples/RcppInline/RcppInlineWithLibsExamples.r
- ErythroShort/Rcpp/examples/RcppInline/RcppSimpleExample.r
- ErythroShort/Rcpp/examples/RcppInline/RObject.r
- ErythroShort/Rcpp/examples/RcppInline/UncaughtExceptions.r
- ErythroShort/Rcpp/examples/SugarPerformance/
- ErythroShort/Rcpp/examples/SugarPerformance/sugarBenchmarks.R
- ErythroShort/Rcpp/examples/SugarPerformance/Timer.h
- ErythroShort/Rcpp/examples/SugarPerformance/Timertest.cpp
- ErythroShort/Rcpp/help/
- ErythroShort/Rcpp/help/aliases.rds
- ErythroShort/Rcpp/help/AnIndex
- ErythroShort/Rcpp/help/paths.rds
- ErythroShort/Rcpp/help/Rcpp.rdb
- ErythroShort/Rcpp/help/Rcpp.rdx
- ErythroShort/Rcpp/html/
- ErythroShort/Rcpp/html/00Index.html
- ErythroShort/Rcpp/html/R.css
- ErythroShort/Rcpp/include/
- ErythroShort/Rcpp/include/doxygen/
- ErythroShort/Rcpp/include/doxygen/Examples.h
- ErythroShort/Rcpp/include/Rcpp.h
- ErythroShort/Rcpp/include/Rcpp/
- ErythroShort/Rcpp/include/Rcpp/algo.h
- ErythroShort/Rcpp/include/Rcpp/algorithm.h
- ErythroShort/Rcpp/include/Rcpp/api/
- ErythroShort/Rcpp/include/Rcpp/api/bones/
- ErythroShort/Rcpp/include/Rcpp/api/bones/bones.h
- ErythroShort/Rcpp/include/Rcpp/api/bones/Date.h
- ErythroShort/Rcpp/include/Rcpp/api/bones/Datetime.h
- ErythroShort/Rcpp/include/Rcpp/api/bones/wrap_extra_steps.h
- ErythroShort/Rcpp/include/Rcpp/api/meat/
- ErythroShort/Rcpp/include/Rcpp/api/meat/as.h
- ErythroShort/Rcpp/include/Rcpp/api/meat/DataFrame.h
- ErythroShort/Rcpp/include/Rcpp/api/meat/Date.h
- ErythroShort/Rcpp/include/Rcpp/api/meat/Datetime.h
- ErythroShort/Rcpp/include/Rcpp/api/meat/Dimension.h
- ErythroShort/Rcpp/include/Rcpp/api/meat/DottedPairImpl.h
- ErythroShort/Rcpp/include/Rcpp/api/meat/Environment.h
- ErythroShort/Rcpp/include/Rcpp/api/meat/export.h
- ErythroShort/Rcpp/include/Rcpp/api/meat/is.h
- ErythroShort/Rcpp/include/Rcpp/api/meat/meat.h
- ErythroShort/Rcpp/include/Rcpp/api/meat/module/
- ErythroShort/Rcpp/include/Rcpp/api/meat/module/Module.h
- ErythroShort/Rcpp/include/Rcpp/api/meat/protection.h
- ErythroShort/Rcpp/include/Rcpp/api/meat/proxy.h
- ErythroShort/Rcpp/include/Rcpp/api/meat/Rcpp_eval.h
- ErythroShort/Rcpp/include/Rcpp/api/meat/S4.h
- ErythroShort/Rcpp/include/Rcpp/api/meat/StretchyList.h
- ErythroShort/Rcpp/include/Rcpp/api/meat/Vector.h
- ErythroShort/Rcpp/include/Rcpp/api/meat/wrap.h
- ErythroShort/Rcpp/include/Rcpp/as.h
- ErythroShort/Rcpp/include/Rcpp/barrier.h
- ErythroShort/Rcpp/include/Rcpp/Benchmark/
- ErythroShort/Rcpp/include/Rcpp/Benchmark/Timer.h
- ErythroShort/Rcpp/include/Rcpp/clone.h
- ErythroShort/Rcpp/include/Rcpp/complex.h
- ErythroShort/Rcpp/include/Rcpp/config.h
- ErythroShort/Rcpp/include/Rcpp/DataFrame.h
- ErythroShort/Rcpp/include/Rcpp/date_datetime/
- ErythroShort/Rcpp/include/Rcpp/date_datetime/Date.h
- ErythroShort/Rcpp/include/Rcpp/date_datetime/date_datetime.h
- ErythroShort/Rcpp/include/Rcpp/date_datetime/Datetime.h
- ErythroShort/Rcpp/include/Rcpp/date_datetime/newDatetimeVector.h
- ErythroShort/Rcpp/include/Rcpp/date_datetime/newDateVector.h
- ErythroShort/Rcpp/include/Rcpp/date_datetime/oldDatetimeVector.h
- ErythroShort/Rcpp/include/Rcpp/date_datetime/oldDateVector.h
- ErythroShort/Rcpp/include/Rcpp/Dimension.h
- ErythroShort/Rcpp/include/Rcpp/DottedPair.h
- ErythroShort/Rcpp/include/Rcpp/DottedPairImpl.h
- ErythroShort/Rcpp/include/Rcpp/Environment.h
- ErythroShort/Rcpp/include/Rcpp/exceptions.h
- ErythroShort/Rcpp/include/Rcpp/exceptions/
- ErythroShort/Rcpp/include/Rcpp/exceptions/cpp11/
- ErythroShort/Rcpp/include/Rcpp/exceptions/cpp11/exceptions.h
- ErythroShort/Rcpp/include/Rcpp/exceptions/cpp98/
- ErythroShort/Rcpp/include/Rcpp/exceptions/cpp98/exceptions.h
- ErythroShort/Rcpp/include/Rcpp/exceptions_impl.h
- ErythroShort/Rcpp/include/Rcpp/Extractor.h
- ErythroShort/Rcpp/include/Rcpp/Fast.h
- ErythroShort/Rcpp/include/Rcpp/Formula.h
- ErythroShort/Rcpp/include/Rcpp/Function.h
- ErythroShort/Rcpp/include/Rcpp/generated/
- ErythroShort/Rcpp/include/Rcpp/generated/DataFrame_generated.h
- ErythroShort/Rcpp/include/Rcpp/generated/DottedPair__ctors.h
- ErythroShort/Rcpp/include/Rcpp/generated/Function__operator.h
- ErythroShort/Rcpp/include/Rcpp/generated/grow__pairlist.h
- ErythroShort/Rcpp/include/Rcpp/generated/InternalFunction__ctors.h
- ErythroShort/Rcpp/include/Rcpp/generated/InternalFunctionWithStdFunction_call.h
- ErythroShort/Rcpp/include/Rcpp/generated/Language__ctors.h
- ErythroShort/Rcpp/include/Rcpp/generated/Pairlist__ctors.h
- ErythroShort/Rcpp/include/Rcpp/generated/Vector__create.h
- ErythroShort/Rcpp/include/Rcpp/grow.h
- ErythroShort/Rcpp/include/Rcpp/hash/
- ErythroShort/Rcpp/include/Rcpp/hash/hash.h
- ErythroShort/Rcpp/include/Rcpp/hash/IndexHash.h
- ErythroShort/Rcpp/include/Rcpp/hash/SelfHash.h
- ErythroShort/Rcpp/include/Rcpp/InputParameter.h
- ErythroShort/Rcpp/include/Rcpp/internal/
- ErythroShort/Rcpp/include/Rcpp/internal/caster.h
- ErythroShort/Rcpp/include/Rcpp/internal/converter.h
- ErythroShort/Rcpp/include/Rcpp/internal/export.h
- ErythroShort/Rcpp/include/Rcpp/internal/Exporter.h
- ErythroShort/Rcpp/include/Rcpp/internal/GreedyVector.h
- ErythroShort/Rcpp/include/Rcpp/internal/ListInitialization.h
- ErythroShort/Rcpp/include/Rcpp/internal/na.h
- ErythroShort/Rcpp/include/Rcpp/internal/NAComparator.h
- ErythroShort/Rcpp/include/Rcpp/internal/NAEquals.h
- ErythroShort/Rcpp/include/Rcpp/internal/Proxy_Iterator.h
- ErythroShort/Rcpp/include/Rcpp/internal/r_coerce.h
- ErythroShort/Rcpp/include/Rcpp/internal/r_vector.h
- ErythroShort/Rcpp/include/Rcpp/internal/SEXP_Iterator.h
- ErythroShort/Rcpp/include/Rcpp/internal/wrap.h
- ErythroShort/Rcpp/include/Rcpp/internal/wrap_end.h
- ErythroShort/Rcpp/include/Rcpp/InternalFunction.h
- ErythroShort/Rcpp/include/Rcpp/InternalFunctionWithStdFunction.h
- ErythroShort/Rcpp/include/Rcpp/Interrupt.h
- ErythroShort/Rcpp/include/Rcpp/iostream/
- ErythroShort/Rcpp/include/Rcpp/iostream/Rstreambuf.h
- ErythroShort/Rcpp/include/Rcpp/is.h
- ErythroShort/Rcpp/include/Rcpp/lang.h
- ErythroShort/Rcpp/include/Rcpp/Language.h
- ErythroShort/Rcpp/include/Rcpp/longlong.h
- ErythroShort/Rcpp/include/Rcpp/macros/
- ErythroShort/Rcpp/include/Rcpp/macros/cat.hpp
- ErythroShort/Rcpp/include/Rcpp/macros/config.hpp
- ErythroShort/Rcpp/include/Rcpp/macros/debug.h
- ErythroShort/Rcpp/include/Rcpp/macros/dispatch.h
- ErythroShort/Rcpp/include/Rcpp/macros/interface.h
- ErythroShort/Rcpp/include/Rcpp/macros/macros.h
- ErythroShort/Rcpp/include/Rcpp/macros/module.h
- ErythroShort/Rcpp/include/Rcpp/macros/traits.h
- ErythroShort/Rcpp/include/Rcpp/macros/unroll.h
- ErythroShort/Rcpp/include/Rcpp/macros/xp.h
- ErythroShort/Rcpp/include/Rcpp/Module.h
- ErythroShort/Rcpp/include/Rcpp/module/
- ErythroShort/Rcpp/include/Rcpp/module/class.h
- ErythroShort/Rcpp/include/Rcpp/module/class_Base.h
- ErythroShort/Rcpp/include/Rcpp/module/CppFunction.h
- ErythroShort/Rcpp/include/Rcpp/module/get_return_type.h
[truncated: 619 more entries]
