# Supplementary material for: A biomathematical model of human erythropoiesis and iron metabolism
Source: Sci Rep. 2020 May 25;10:8602. doi: 10.1038/s41598-020-65313-5 (PMC7248076; doi:10.1038/s41598-020-65313-5)
Supplement: Supplementary file 5 — A biomathematical model of human erythropoiesis and iron metabolism: Simulation Model. [file 41598_2020_65313_MOESM5_ESM.zip › ErythroShort/AppData/IrfanView/i_view64.ini]

[Open]
OpenDir=R:\Blutmodelle\Sibylle\ErythroShort\
[WinPosition]
xKoord=95
yKoord=115
Width=692
Height=785
Maximized=0
[RecentFiles]
File0=R:\Blutmodelle\Sibylle\ErythroShort\souillardausgabe.jpeg
File1=
File2=
File3=
File4=
File5=
File6=
File7=
File8=
File9=
File10=
File11=
File12=
File13=
File14=
