# Supplementary material for: A biomathematical model of human erythropoiesis and iron metabolism
Source: Sci Rep. 2020 May 25;10:8602. doi: 10.1038/s41598-020-65313-5 (PMC7248076; doi:10.1038/s41598-020-65313-5)
Supplement: Supplementary file 5 — A biomathematical model of human erythropoiesis and iron metabolism: Simulation Model. [file 41598_2020_65313_MOESM5_ESM.zip › ErythroShort/CHOP/Paper/automassignpar.csv]

parassign
if(strcmp(parnames(ind_par), §RET_q? )==0){
RET_q= parval(ind_par);
}
if(strcmp(parnames(ind_par), §ERY_T_rnd? )==0){
ERY_T_rnd= parval(ind_par);
}
if(strcmp(parnames(ind_par), §ERY_T_age? )==0){
ERY_T_age= parval(ind_par);
}
if(strcmp(parnames(ind_par), §ERY_s_nor? )==0){
ERY_s_nor= parval(ind_par);
}
if(strcmp(parnames(ind_par), §HK_nor? )==0){
HK_nor= parval(ind_par);
}
if(strcmp(parnames(ind_par), §CERY_nor? )==0){
CERY_nor= parval(ind_par);
}
if(strcmp(parnames(ind_par), §CRET_nor? )==0){
CRET_nor= parval(ind_par);
}
if(strcmp(parnames(ind_par), §CRET_norpr? )==0){
CRET_norpr= parval(ind_par);
}
if(strcmp(parnames(ind_par), §HB_nor? )==0){
HB_nor= parval(ind_par);
}
if(strcmp(parnames(ind_par), §P_50_ery? )==0){
P_50_ery= parval(ind_par);
}
if(strcmp(parnames(ind_par), §PA_nor_O2? )==0){
PA_nor_O2= parval(ind_par);
}
if(strcmp(parnames(ind_par), §del_s__o__2? )==0){
del_s__o__2= parval(ind_par);
}
if(strcmp(parnames(ind_par), §HB_per_ERY? )==0){
HB_per_ERY= parval(ind_par);
}
if(strcmp(parnames(ind_par), §gam_ery? )==0){
gam_ery= parval(ind_par);
}
if(strcmp(parnames(ind_par), §P_endo_max? )==0){
P_endo_max= parval(ind_par);
}
if(strcmp(parnames(ind_par), §b_EPO? )==0){
b_EPO= parval(ind_par);
}
if(strcmp(parnames(ind_par), §EPO_Vc? )==0){
EPO_Vc= parval(ind_par);
}
if(strcmp(parnames(ind_par), §EPO_serum? )==0){
EPO_serum= parval(ind_par);
}
if(strcmp(parnames(ind_par), §VB? )==0){
VB= parval(ind_par);
}
if(strcmp(parnames(ind_par), §k_el? )==0){
k_el= parval(ind_par);
}
if(strcmp(parnames(ind_par), §kepo21? )==0){
kepo21= parval(ind_par);
}
if(strcmp(parnames(ind_par), §kepo12? )==0){
kepo12= parval(ind_par);
}
if(strcmp(parnames(ind_par), §k_on? )==0){
k_on= parval(ind_par);
}
if(strcmp(parnames(ind_par), §k_off? )==0){
k_off= parval(ind_par);
}
if(strcmp(parnames(ind_par), §R_0? )==0){
R_0= parval(ind_par);
}
if(strcmp(parnames(ind_par), §k_int? )==0){
k_int= parval(ind_par);
}
if(strcmp(parnames(ind_par), §k_deg? )==0){
k_deg= parval(ind_par);
}
if(strcmp(parnames(ind_par), §w_RET? )==0){
w_RET= parval(ind_par);
}
if(strcmp(parnames(ind_par), §w_MEB? )==0){
w_MEB= parval(ind_par);
}
if(strcmp(parnames(ind_par), §w_PEB? )==0){
w_PEB= parval(ind_par);
}
if(strcmp(parnames(ind_par), §w_CE? )==0){
w_CE= parval(ind_par);
}
if(strcmp(parnames(ind_par), §w_BE? )==0){
w_BE= parval(ind_par);
}
if(strcmp(parnames(ind_par), §BE_T_min? )==0){
BE_T_min= parval(ind_par);
}
if(strcmp(parnames(ind_par), §BE_T_nor? )==0){
BE_T_nor= parval(ind_par);
}
if(strcmp(parnames(ind_par), §BE_T_max? )==0){
BE_T_max= parval(ind_par);
}
if(strcmp(parnames(ind_par), §BE_T_b? )==0){
BE_T_b= parval(ind_par);
}
if(strcmp(parnames(ind_par), §BE_A_min? )==0){
BE_A_min= parval(ind_par);
}
if(strcmp(parnames(ind_par), §BE_A_nor? )==0){
BE_A_nor= parval(ind_par);
}
if(strcmp(parnames(ind_par), §BE_A_max? )==0){
BE_A_max= parval(ind_par);
}
if(strcmp(parnames(ind_par), §BE_A_b? )==0){
BE_A_b= parval(ind_par);
}
if(strcmp(parnames(ind_par), §CE_A_min? )==0){
CE_A_min= parval(ind_par);
}
if(strcmp(parnames(ind_par), §CE_A_nor? )==0){
CE_A_nor= parval(ind_par);
}
if(strcmp(parnames(ind_par), §CE_A_max? )==0){
CE_A_max= parval(ind_par);
}
if(strcmp(parnames(ind_par), §CE_A_b? )==0){
CE_A_b= parval(ind_par);
}
if(strcmp(parnames(ind_par), §CE_T_min? )==0){
CE_T_min= parval(ind_par);
}
if(strcmp(parnames(ind_par), §CE_T_nor? )==0){
CE_T_nor= parval(ind_par);
}
if(strcmp(parnames(ind_par), §CE_T_max? )==0){
CE_T_max= parval(ind_par);
}
if(strcmp(parnames(ind_par), §CE_T_b? )==0){
CE_T_b= parval(ind_par);
}
if(strcmp(parnames(ind_par), §PEB_T_min? )==0){
PEB_T_min= parval(ind_par);
}
if(strcmp(parnames(ind_par), §PEB_T_nor? )==0){
PEB_T_nor= parval(ind_par);
}
if(strcmp(parnames(ind_par), §PEB_T_max? )==0){
PEB_T_max= parval(ind_par);
}
if(strcmp(parnames(ind_par), §PEB_T_b? )==0){
PEB_T_b= parval(ind_par);
}
if(strcmp(parnames(ind_par), §PEB_A_min? )==0){
PEB_A_min= parval(ind_par);
}
if(strcmp(parnames(ind_par), §PEB_A_nor? )==0){
PEB_A_nor= parval(ind_par);
}
if(strcmp(parnames(ind_par), §PEB_A_max? )==0){
PEB_A_max= parval(ind_par);
}
if(strcmp(parnames(ind_par), §PEB_A_b? )==0){
PEB_A_b= parval(ind_par);
}
if(strcmp(parnames(ind_par), §MEB_T_min? )==0){
MEB_T_min= parval(ind_par);
}
if(strcmp(parnames(ind_par), §MEB_T_nor? )==0){
MEB_T_nor= parval(ind_par);
}
if(strcmp(parnames(ind_par), §MEB_T_max? )==0){
MEB_T_max= parval(ind_par);
}
if(strcmp(parnames(ind_par), §MEB_T_b? )==0){
MEB_T_b= parval(ind_par);
}
if(strcmp(parnames(ind_par), §kFa? )==0){
kFa= parval(ind_par);
}
if(strcmp(parnames(ind_par), §kFe? )==0){
kFe= parval(ind_par);
}
if(strcmp(parnames(ind_par), §kLDelay? )==0){
kLDelay= parval(ind_par);
}
if(strcmp(parnames(ind_par), §kLa? )==0){
kLa= parval(ind_par);
}
if(strcmp(parnames(ind_par), §kLe? )==0){
kLe= parval(ind_par);
}
if(strcmp(parnames(ind_par), §kFDelay? )==0){
kFDelay= parval(ind_par);
}
if(strcmp(parnames(ind_par), §kFL? )==0){
kFL= parval(ind_par);
}
if(strcmp(parnames(ind_par), §Cs_nor? )==0){
Cs_nor= parval(ind_par);
}
if(strcmp(parnames(ind_par), §tau? )==0){
tau= parval(ind_par);
}
if(strcmp(parnames(ind_par), §S_p_delta? )==0){
S_p_delta= parval(ind_par);
}
if(strcmp(parnames(ind_par), §S_a_min? )==0){
S_a_min= parval(ind_par);
}
if(strcmp(parnames(ind_par), §S_a_nor? )==0){
S_a_nor= parval(ind_par);
}
if(strcmp(parnames(ind_par), §S_a_int? )==0){
S_a_int= parval(ind_par);
}
if(strcmp(parnames(ind_par), §S_a_max? )==0){
S_a_max= parval(ind_par);
}
if(strcmp(parnames(ind_par), §alpha_E? )==0){
alpha_E= parval(ind_par);
}
if(strcmp(parnames(ind_par), §BE_a_min? )==0){
BE_a_min= parval(ind_par);
}
if(strcmp(parnames(ind_par), §BE_a_nor? )==0){
BE_a_nor= parval(ind_par);
}
if(strcmp(parnames(ind_par), §BE_a_int? )==0){
BE_a_int= parval(ind_par);
}
if(strcmp(parnames(ind_par), §BE_a_max? )==0){
BE_a_max= parval(ind_par);
}
if(strcmp(parnames(ind_par), §w_E? )==0){
w_E= parval(ind_par);
}
if(strcmp(parnames(ind_par), §w_G? )==0){
w_G= parval(ind_par);
}
if(strcmp(parnames(ind_par), §w_S? )==0){
w_S= parval(ind_par);
}
if(strcmp(parnames(ind_par), §thet_E? )==0){
thet_E= parval(ind_par);
}
if(strcmp(parnames(ind_par), §thet_G? )==0){
thet_G= parval(ind_par);
}
if(strcmp(parnames(ind_par), §d_Fe? )==0){
d_Fe= parval(ind_par);
}
if(strcmp(parnames(ind_par), §k_ul? )==0){
k_ul= parval(ind_par);
}
if(strcmp(parnames(ind_par), §k_PEB? )==0){
k_PEB= parval(ind_par);
}
if(strcmp(parnames(ind_par), §k_MM? )==0){
k_MM= parval(ind_par);
}
if(strcmp(parnames(ind_par), §TRFZ_max? )==0){
TRFZ_max= parval(ind_par);
}
if(strcmp(parnames(ind_par), §TRFZ_min? )==0){
TRFZ_min= parval(ind_par);
}
if(strcmp(parnames(ind_par), §TRFZ_nor? )==0){
TRFZ_nor= parval(ind_par);
}
if(strcmp(parnames(ind_par), §TRFZ_b? )==0){
TRFZ_b= parval(ind_par);
}
if(strcmp(parnames(ind_par), §k_TRFFP? )==0){
k_TRFFP= parval(ind_par);
}
if(strcmp(parnames(ind_par), §k_TRFHB? )==0){
k_TRFHB= parval(ind_par);
}
if(strcmp(parnames(ind_par), §k_TRFFS? )==0){
k_TRFFS= parval(ind_par);
}
if(strcmp(parnames(ind_par), §k_TRFHEP? )==0){
k_TRFHEP= parval(ind_par);
}
if(strcmp(parnames(ind_par), §k_lu? )==0){
k_lu= parval(ind_par);
}
if(strcmp(parnames(ind_par), §k_TRFu? )==0){
k_TRFu= parval(ind_par);
}
if(strcmp(parnames(ind_par), §d_TRFl? )==0){
d_TRFl= parval(ind_par);
}
if(strcmp(parnames(ind_par), §d_TRFu? )==0){
d_TRFu= parval(ind_par);
}
if(strcmp(parnames(ind_par), §kFeTRF? )==0){
kFeTRF= parval(ind_par);
}
if(strcmp(parnames(ind_par), §ZFerroport_max? )==0){
ZFerroport_max= parval(ind_par);
}
if(strcmp(parnames(ind_par), §ZFerroport_min? )==0){
ZFerroport_min= parval(ind_par);
}
if(strcmp(parnames(ind_par), §ZFerroport_nor? )==0){
ZFerroport_nor= parval(ind_par);
}
if(strcmp(parnames(ind_par), §ZFerroport_b? )==0){
ZFerroport_b= parval(ind_par);
}
if(strcmp(parnames(ind_par), §FeDiet_nor? )==0){
FeDiet_nor= parval(ind_par);
}
if(strcmp(parnames(ind_par), §k_HEPFS? )==0){
k_HEPFS= parval(ind_par);
}
if(strcmp(parnames(ind_par), §k_HEPFP? )==0){
k_HEPFP= parval(ind_par);
}
if(strcmp(parnames(ind_par), §k_HEPHB? )==0){
k_HEPHB= parval(ind_par);
}
if(strcmp(parnames(ind_par), §HEP_max? )==0){
HEP_max= parval(ind_par);
}
if(strcmp(parnames(ind_par), §HEP_min? )==0){
HEP_min= parval(ind_par);
}
if(strcmp(parnames(ind_par), §HEP_nor? )==0){
HEP_nor= parval(ind_par);
}
if(strcmp(parnames(ind_par), §HEP_b? )==0){
HEP_b= parval(ind_par);
}
if(strcmp(parnames(ind_par), §d_HEP? )==0){
d_HEP= parval(ind_par);
}
if(strcmp(parnames(ind_par), §alpha? )==0){
alpha= parval(ind_par);
}
if(strcmp(parnames(ind_par), §FeERY_out_nor? )==0){
FeERY_out_nor= parval(ind_par);
}
if(strcmp(parnames(ind_par), §k_S? )==0){
k_S= parval(ind_par);
}
if(strcmp(parnames(ind_par), §k_HB? )==0){
k_HB= parval(ind_par);
}
if(strcmp(parnames(ind_par), §Fe_intest_max? )==0){
Fe_intest_max= parval(ind_par);
}
if(strcmp(parnames(ind_par), §Delay_intest? )==0){
Delay_intest= parval(ind_par);
}
if(strcmp(parnames(ind_par), §d_entero? )==0){
d_entero= parval(ind_par);
}
if(strcmp(parnames(ind_par), §k_intest? )==0){
k_intest= parval(ind_par);
}
if(strcmp(parnames(ind_par), §F_S_0? )==0){
F_S_0= parval(ind_par);
}
if(strcmp(parnames(ind_par), §F_HB_0? )==0){
F_HB_0= parval(ind_par);
}
if(strcmp(parnames(ind_par), §TRFu_0? )==0){
TRFu_0= parval(ind_par);
}
if(strcmp(parnames(ind_par), §TRFl_0? )==0){
TRFl_0= parval(ind_par);
}
if(strcmp(parnames(ind_par), §TRF_0? )==0){
TRF_0= parval(ind_par);
}
if(strcmp(parnames(ind_par), §FERR_P_0? )==0){
FERR_P_0= parval(ind_par);
}
if(strcmp(parnames(ind_par), §TSAT_0? )==0){
TSAT_0= parval(ind_par);
}
if(strcmp(parnames(ind_par), §HEP_0? )==0){
HEP_0= parval(ind_par);
}
if(strcmp(parnames(ind_par), §F_HB_nor? )==0){
F_HB_nor= parval(ind_par);
}
if(strcmp(parnames(ind_par), §TRF_nor? )==0){
TRF_nor= parval(ind_par);
}
if(strcmp(parnames(ind_par), §TRFl_nor? )==0){
TRFl_nor= parval(ind_par);
}
if(strcmp(parnames(ind_par), §TRFu_nor? )==0){
TRFu_nor= parval(ind_par);
}
if(strcmp(parnames(ind_par), §F_S_nor? )==0){
F_S_nor= parval(ind_par);
}
if(strcmp(parnames(ind_par), §TSAT_nor? )==0){
TSAT_nor= parval(ind_par);
}
if(strcmp(parnames(ind_par), §F_P_nor? )==0){
F_P_nor= parval(ind_par);
}
if(strcmp(parnames(ind_par), §FERR_P_nor? )==0){
FERR_P_nor= parval(ind_par);
}
if(strcmp(parnames(ind_par), §toxFC_CDCHOP? )==0){
toxFC_CDCHOP= parval(ind_par);
}
if(strcmp(parnames(ind_par), §k_cyclodox_delay? )==0){
k_cyclodox_delay= parval(ind_par);
}
if(strcmp(parnames(ind_par), §k_cyclodox_S? )==0){
k_cyclodox_S= parval(ind_par);
}
if(strcmp(parnames(ind_par), §k_cyclodox_BE? )==0){
k_cyclodox_BE= parval(ind_par);
}
if(strcmp(parnames(ind_par), §k_cyclodox_CE? )==0){
k_cyclodox_CE= parval(ind_par);
}
if(strcmp(parnames(ind_par), §k_cyclodox_PEB? )==0){
k_cyclodox_PEB= parval(ind_par);
}
if(strcmp(parnames(ind_par), §k_cyclodox_MEB? )==0){
k_cyclodox_MEB= parval(ind_par);
}
if(strcmp(parnames(ind_par), §k_cyclodox_RET? )==0){
k_cyclodox_RET= parval(ind_par);
}
