# Supplementary material for: A biomathematical model of human erythropoiesis and iron metabolism
Source: Sci Rep. 2020 May 25;10:8602. doi: 10.1038/s41598-020-65313-5 (PMC7248076; doi:10.1038/s41598-020-65313-5)
Supplement: Supplementary file 5 — A biomathematical model of human erythropoiesis and iron metabolism: Simulation Model. [file 41598_2020_65313_MOESM5_ESM.zip › ErythroShort/CHOP/Paper/compartments.csv]

names	num_var	type
Cs	1	basic
R_erythro	1	basic
CEPO_sc	1	treatment
CEPO_F	4	treatment
CEPO_L	4	treatment
CEPO_Ly	1	basic
CEPO_cent	1	basic
CEPO_rb	1	basic
CEPO_peri	1	basic
CBE	1	basic
CCE	1	basic
CPEB	1	basic
CMEB	15	basic
CRET	1	basic
CERY_rnd	1	basic
CERY_age	10	basic
CFeERY_rnd	1	basic
CFeERY_age	10	basic
CFeRET	1	basic
HEP	1	basic
FERR_P	1	basic
F_S	1	basic
TRFl	1	basic
TRFu	1	basic
CFe	1	treatment
F_entero	1	basic
FHB	1	basic
CFeMEB	15	basic
ksipaclitaxel	4	treatment
ksicyclodox	4	treatment
ksietoposide	4	treatment
ksiprocarbazine	4	treatment
ksibleomycin	4	treatment
ksiplatinum	4	treatment
ksiepirubicin	4	treatment
