# Supplementary material for: A biomathematical model of human erythropoiesis and iron metabolism
Source: Sci Rep. 2020 May 25;10:8602. doi: 10.1038/s41598-020-65313-5 (PMC7248076; doi:10.1038/s41598-020-65313-5)
Supplement: Supplementary file 5 — A biomathematical model of human erythropoiesis and iron metabolism: Simulation Model. [file 41598_2020_65313_MOESM5_ESM.zip › ErythroShort/CHOP/Paper/error.csv]

YTYPE	HB	EPO	RET	RETpr	HK	FERR	RBC	TSAT
a	1	100	10	3	1	5	1	1
opt_err	1	1	1	1	1	1	1	1
transformres	1	1	1	1	1	1	1	1
expdist	0	1	0	0	0	0	0	0
scalingini	0	0	0	0	0	0	0	0
logres	0	0	0	0	0	0	0	0
prierre	0	0	0	1	1	1	1	1
act_err	1	1	1	1	1	1	1	1
expsens	0	0	0	0	0	0	0	0
