# Supplementary material for: A biomathematical model of human erythropoiesis and iron metabolism
Source: Sci Rep. 2020 May 25;10:8602. doi: 10.1038/s41598-020-65313-5 (PMC7248076; doi:10.1038/s41598-020-65313-5)
Supplement: Supplementary file 5 — A biomathematical model of human erythropoiesis and iron metabolism: Simulation Model. [file 41598_2020_65313_MOESM5_ESM.zip › ErythroShort/CHOP/Paper/indivoptions.csv]

ID	RET_q	ERY_T_rnd	ERY_T_age	ERY_s_nor	HK_nor	CERY_nor	CRET_nor	CRET_norpr	HB_nor	P_50_ery	PA_nor_O2	del_s__o__2	HB_per_ERY	gam_ery	P_endo_max	b_EPO	EPO_Vc	EPO_serum	VB	k_el	kepo21	kepo12	k_on	k_off	R_0	k_int	k_deg	w_RET	w_MEB	w_PEB	w_CE	w_BE	BE_T_min	BE_T_nor	BE_T_max	BE_T_b	BE_A_min	BE_A_nor	BE_A_max	BE_A_b	CE_A_min	CE_A_nor	CE_A_max	CE_A_b	CE_T_min	CE_T_nor	CE_T_max	CE_T_b	PEB_T_min
1	1	0	0	0	0	0	0	0	0	0	0	0	0	0	0	0	0	0	0	0	0	0	0	0	0	0	0	0	0	0	0	0	0	0	0	0	0	0	0	0	0	0	0	0	0	0	0	0	0
[truncated: 98 more columns]
