# Supplementary material for: A biomathematical model of human erythropoiesis and iron metabolism
Source: Sci Rep. 2020 May 25;10:8602. doi: 10.1038/s41598-020-65313-5 (PMC7248076; doi:10.1038/s41598-020-65313-5)
Supplement: Supplementary file 5 — A biomathematical model of human erythropoiesis and iron metabolism: Simulation Model. [file 41598_2020_65313_MOESM5_ESM.zip › ErythroShort/CHOP/Paper/indivpar.csv]

ID	RET_q	ERY_T_rnd	ERY_T_age	ERY_s_nor	HK_nor	CERY_nor	CRET_nor	CRET_norpr	HB_nor	P_50_ery	PA_nor_O2	del_s__o__2	HB_per_ERY	gam_ery	P_endo_max	b_EPO	EPO_Vc	EPO_serum	VB	k_el	kepo21	kepo12	k_on	k_off	R_0	k_int	k_deg	w_RET	w_MEB	w_PEB	w_CE	w_BE	BE_T_min	BE_T_nor	BE_T_max	BE_T_b	BE_A_min	BE_A_nor	BE_A_max	BE_A_b	CE_A_min	CE_A_nor	CE_A_max	CE_A_b	CE_T_min	CE_T_nor	CE_T_max	CE_T_b	PEB_T_min
1	0,016	1020	3060	0,9	0,43	4,5	100	9,5	13,5	26,5	97	20	3,10E-05	2,65	200	5,3	0,032	15	5,5	0,207	0,0761	0,127	0,0144	32	64,3	2	0,046	0,05	0,0917	0,236	4,33	0,0614	50	40	35	2,48	16	64	128	0,624	1	32	128	0,0108	110	40	35	0,482	48,1
[truncated: 98 more columns]
