# Supplementary material for: A biomathematical model of human erythropoiesis and iron metabolism
Source: Sci Rep. 2020 May 25;10:8602. doi: 10.1038/s41598-020-65313-5 (PMC7248076; doi:10.1038/s41598-020-65313-5)
Supplement: Supplementary file 5 — A biomathematical model of human erythropoiesis and iron metabolism: Simulation Model. [file 41598_2020_65313_MOESM5_ESM.zip › ErythroShort/CHOP/Paper/measurements.xlsx]

## Sheet: measurements
ID	TIME	Y	YTYPE	INIT	CYCLE	TIMEPERCYCLE	CYCLELENGTH	PRIERR
1	0	13.2	HB	13.2	1	0	100	1.4
1	1	13.3	HB	13.2	1	1	100	1.7
1	2	13.1	HB	13.2	1	2	100	1.4
1	3	12	HB	13.2	1	3	100	3.15
1	4	12.45	HB	13.2	1	4	100	1.85
1	5	12.2	HB	13.2	1	5	100	1.55
1	6	12	HB	13.2	1	6	100	2.5
1	7	12.3	HB	13.2	1	7	100	1.1
1	8	12.7	HB	13.2	1	8	100	2.1
1	9	12.9	HB	13.2	1	9	100	1.3
1	10	12.1	HB	13.2	1	10	100	2.9
1	11	12.75	HB	13.2	1	11	100	1.45
1	12	12.15	HB	13.2	1	12	100	2.25
1	13	12.6	HB	13.2	1	13	100	4.2
1	14	12.6	HB	13.2	1	14	100	1.2
1	15	12.05	HB	13.2	1	15	100	1.15
1	16	11.75	HB	13.2	1	16	100	2.75
1	17	11.65	HB	13.2	1	17	100	1.45
1	18	12.1	HB	13.2	1	18	100	2.5
1	19	11.9	HB	13.2	1	19	100	1.1
1	20	11.5	HB	13.2	1	20	100	2.65
1	21	11.55	HB	13.2	1	21	100	1.1
1	22	11.8	HB	13.2	1	22	100	1.1
1	23	12.1	HB	13.2	1	23	100	1.8
1	24	11.7	HB	13.2	1	24	100	2.7
1	25	11.9	HB	13.2	1	25	100	1.2
1	26	12.1	HB	13.2	1	26	100	1.4
1	27	11.5	HB	13.2	1	27	100	0.95
1	28	12	HB	13.2	1	28	100	1.2
1	29	11.6	HB	13.2	1	29	100	0.9
1	30	11.45	HB	13.2	1	30	100	1.55
1	31	11	HB	13.2	1	31	100	2.5
1	32	11.2	HB	13.2	1	32	100	0.9
1	33	11.3	HB	13.2	1	33	100	1
1	34	10.9	HB	13.2	1	34	100	1.1
1	35	11.1	HB	13.2	1	35	100	1.4
1	36	11.2	HB	13.2	1	36	100	1.5
1	37	11.5	HB	13.2	1	37	100	1.5
1	38	11.2	HB	13.2	1	38	100	2
1	39	11.6	HB	13.2	1	39	100	0.9
1	40	11.05	HB	13.2	1	40	100	1.75
1	41	11.6	HB	13.2	1	41	100	1.9
1	42	11.7	HB	13.2	1	42	100	1.2
1	43	11.9	HB	13.2	1	43	100	1.5
1	44	10.6	HB	13.2	1	44	100	1.3
1	45	10.2	HB	13.2	1	45	100	3
1	46	11	HB	13.2	1	46	100	1.4
1	47	10.7	HB	13.2	1	47	100	0.9
1	48	10.3	HB	13.2	1	48	100	1.8
1	49	10.9	HB	13.2	1	49	100	1.3
1	50	10.75	HB	13.2	1	50	100	1.05
1	51	10.55	HB	13.2	1	51	100	0.95
1	52	10.05	HB	13.2	1	52	100	3.35
1	53	10.95	HB	13.2	1	53	100	1.25
1	54	11.1	HB	13.2	1	54	100	1.7
1	55	11.1	HB	13.2	1	55	100	1.4
1	56	11.45	HB	13.2	1	56	100	1.35
1	57	11.25	HB	13.2	1	57	100	1.35
1	58	11.2	HB	13.2	1	58	100	1.7
1	59	10	HB	13.2	1	59	100	2.95
1	60	10.8	HB	13.2	1	60	100	1.4
1	61	10.4	HB	13.2	1	61	100	2.1
1	62	9.85	HB	13.2	1	62	100	1.75
1	63	10.9	HB	13.2	1	63	100	1.1
1	64	10.5	HB	13.2	1	64	100	1.5
1	65	11.1	HB	13.2	1	65	100	1.7
1	66	10	HB	13.2	1	66	100	3.3
1	67	11	HB	13.2	1	67	100	1.1
1	68	10.1	HB	13.2	1	68	100	3.15
1	69	10.55	HB	13.2	1	69	100	2.1
1	70	11	HB	13.2	1	70	100	0.9
1	71	10.95	HB	13.2	1	71	100	0.85
1	72	10.8	HB	13.2	1	72	100	1.4
1	73	10.3	HB	13.2	1	73	100	2.9
1	74	10.4	HB	13.2	1	74	100	1
1	75	9.5	HB	13.2	1	75	100	2.7
1	76	9.2	HB	13.2	1	76	100	1.3
1	77	10.7	HB	13.2	1	77	100	3.4
1	78	9.8	HB	13.2	1	78	100	1
1	79	10.4	HB	13.2	1	79	100	3.3
1	80	10.3	HB	13.2	1	80	100	1.6
1	81	10.3	HB	13.2	1	81	100	1.9
1	82	10.2	HB	13.2	1	82	100	3.1
1	83	9.6	HB	13.2	1	83	100	3.1
1	84	9.9	HB	13.2	1	84	100	2.6
1	85	10.6	HB	13.2	1	85	100	1.6
1	86	9.8	HB	13.2	1	86	100	3.6
1	87	9.1	HB	13.2	1	87	100	2.3
1	88	10.25	HB	13.2	1	88	100	2.55
1	89	10.6	HB	13.2	1	89	100	2.85
1	90	9.9	HB	13.2	1	90	100	2.3
1	91	11.1	HB	13.2	1	91	100	1.3
1	92	9.8	HB	13.2	1	92	100	0.3
1	93	11.15	HB	13.2	1	93	100	1.65
1	94	10.7	HB	13.2	1	94	100	5.1
1	95	12.8	HB	13.2	1	95	100	0.6
1	96	10.95	HB	13.2	1	96	100	1
1	97	11.8	HB	13.2	1	97	100	1.1
1	98	10.65	HB	13.2	1	98	100	6.45
1	99	12.6	HB	13.2	1	99	100	1.3
1	100	10.7	HB	13.2	1	100	100	2.9
