# Supplementary material for: A biomathematical model of human erythropoiesis and iron metabolism
Source: Sci Rep. 2020 May 25;10:8602. doi: 10.1038/s41598-020-65313-5 (PMC7248076; doi:10.1038/s41598-020-65313-5)
Supplement: Supplementary file 5 — A biomathematical model of human erythropoiesis and iron metabolism: Simulation Model. [file 41598_2020_65313_MOESM5_ESM.zip › ErythroShort/CHOP/Paper/PlotProperties.csv]

ID	YTYPE	LB	UB	LOG
1	HB	6	15	0
1	HK	0,2	0,6	0
1	RET	70	249	0
1	FERR	0	80	0
1	TSAT	0	60	0
