# Supplementary material for: A biomathematical model of human erythropoiesis and iron metabolism
Source: Sci Rep. 2020 May 25;10:8602. doi: 10.1038/s41598-020-65313-5 (PMC7248076; doi:10.1038/s41598-020-65313-5)
Supplement: Supplementary file 5 — A biomathematical model of human erythropoiesis and iron metabolism: Simulation Model. [file 41598_2020_65313_MOESM5_ESM.zip › ErythroShort/CHOP/Paper/simulationoptionshookjeeves.csv]

Name	Val
Nbest	1
adj	5e-05
num_it	5
num_it_u	150
num_ann	0
display	1
err_orient	1
update_1	1,5
update_2	2
eps_min	7e-04
ref_err_min	0
LB	-31
UB	20
eps_init	0,1
LB_resid	0
UB_resid	1e+07
