# Supplementary material for: A biomathematical model of human erythropoiesis and iron metabolism
Source: Sci Rep. 2020 May 25;10:8602. doi: 10.1038/s41598-020-65313-5 (PMC7248076; doi:10.1038/s41598-020-65313-5)
Supplement: Supplementary file 5 — A biomathematical model of human erythropoiesis and iron metabolism: Simulation Model. [file 41598_2020_65313_MOESM5_ESM.zip › ErythroShort/CHOP/Paper/simulationoptionsmcmc.csv]

Name	Val
gam	1
N1	30
N2	15
tau_start	1
tau_starta	1
tau_scale	30
ScaleProp	0,5
numchains	20
proposed_var	0,15
minvar	1e-07
report	1
N0	7
Kb	3
Kb0	15
m1	2
m2	6
m3	9
m4	12
m	15
ScaleLast	0,2
