# Supplementary material for: A biomathematical model of human erythropoiesis and iron metabolism
Source: Sci Rep. 2020 May 25;10:8602. doi: 10.1038/s41598-020-65313-5 (PMC7248076; doi:10.1038/s41598-020-65313-5)
Supplement: Supplementary file 5 — A biomathematical model of human erythropoiesis and iron metabolism: Simulation Model. [file 41598_2020_65313_MOESM5_ESM.zip › ErythroShort/CHOP/Paper/specialpar.csv]

names	val	units	part
minstep	0,001	.	spec
lreltol	2,00E-05	.	spec
ureltol	1,00E-04	.	spec
maxstep	2,5	.	spec
solver_type	23	.	spec23
dt	0,0024	.	spec
TSAT_scale	1	.	spec
RBC_nor	5,04	.	spec
Blood_P_nor	1,42E+06	.	spec
Blood_HK_nor	0,43	.	spec
