# Supplementary material for: A biomathematical model of human erythropoiesis and iron metabolism
Source: Sci Rep. 2020 May 25;10:8602. doi: 10.1038/s41598-020-65313-5 (PMC7248076; doi:10.1038/s41598-020-65313-5)
Supplement: Supplementary file 5 — A biomathematical model of human erythropoiesis and iron metabolism: Simulation Model. [file 41598_2020_65313_MOESM5_ESM.zip › ErythroShort/CHOP/Paper/treatments.csv]

ID	TIME	DOSE	TINF	CMT	ROOT	PERAREA	ETOP	CYCLE	TIMEPERCYCLE	REGIMEN	CYCLELENGTH
1	0	24	1	CHOP	iv	0	0	1	0	Exper	14
1	14	21,6084208	1	CHOP	iv	0	0	2	0	Exper	14
1	28	21,6084208	1	CHOP	iv	0	0	3	0	Exper	14
1	42	21,6084208	1	CHOP	iv	0	0	4	0	Exper	14
1	56	21,6084208	1	CHOP	iv	0	0	5	0	Exper	14
1	70	21,6084208	1	CHOP	iv	0	0	6	0	Exper	14
