# Supplementary material for: A biomathematical model of human erythropoiesis and iron metabolism
Source: Sci Rep. 2020 May 25;10:8602. doi: 10.1038/s41598-020-65313-5 (PMC7248076; doi:10.1038/s41598-020-65313-5)
Supplement: Supplementary file 5 — A biomathematical model of human erythropoiesis and iron metabolism: Simulation Model. [file 41598_2020_65313_MOESM5_ESM.zip › ErythroShort/DefineTreatmentStructuresNew.R]

BuildTreatmentStructures<-function(temp_treatments, ind_indiv, compartments,min_measured_time,max_measured_time,BSA,blood_vol)
{
  ##At first step we implement both structure and compare results in the same project
  #after that we eliminate the old structures
  
  ######During data load
  ##In the case of PLC or CD34 one dose correspondes to few compartments, where distribution function is parameters dependent
  #Steps: to merge timesapplic with ends of infusions and end of simulation: Nintervals
  #for each k, k+1 interval to define infusion for all relevant compartments, take into account that certain infusions can proceed during more than one interval
  #for each k define compartments of Bolus
  #Find maximal boluses and infusion compartments per time
  temp_treatments$CMT<- as.character(temp_treatments$CMT)
  indextr_id<-temp_treatments$ID==ind_indiv
  acc_infusions<-CreateIntermediateTreatmentStruct(compartments,temp_treatments,indextr_id,treatment_label="infus",min_measured_time,max_measured_time,BSA,blood_vol)
  acc_boluses<-CreateIntermediateTreatmentStruct(compartments,temp_treatments,indextr_id,treatment_label="bolus",min_measured_time,max_measured_time,BSA,blood_vol)
  
  #if(acc_infusions$num_all_infus >0)#if(acc_boluses$num_all_bolus >0)
  treatment_struct <- UpdateIntermediateInfusionStruct(acc_infusions)
  treatment_struct <- UpdateIntermediateBolusStruct(acc_boluses,treatment_struct)
  treatment_struct$subintervals <- rbind(treatment_struct$parttimes,c(treatment_struct$infusions$num_all_infus_cmti,0),treatment_struct$boluses$num_all_bolus_cmti)
  rownames(treatment_struct$subintervals) <- c("parttimes","num_all_infus_cmti","num_all_bolus_cmti")
  #output_str$parttimes <- acc_infusions$appendpoints$all_treat_times[all_treat_times$appendpoints$order_subint]
  ####
  if(sum(names(temp_treatments)=='CYCLE')>0)
  {
    treatment_struct$CYCLE <- temp_treatments$CYCLE[indextr_id]
    treatment_struct$TIMEPERCYCLE <- temp_treatments$TIMEPERCYCLE[indextr_id]
    treatment_struct$alltimes<-24*temp_treatments$TIME[indextr_id]
  }
  treatment_struct$REGIMEN<-temp_treatments$REGIMEN[indextr_id][1]
  treatment_struct$CYCLELENGTH<-temp_treatments$CYCLELENGTH[indextr_id][1]
  ###output structure definition:
  #define output structure: 
  treatment_struct
}

########
########
CreateIntermediateTreatmentStruct<-function(compartments,temp_treatments,indextr_id,treatment_label,min_measured_time,max_measured_time,BSA,blood_vol)
{# Creastes intermediate structures for either infusions or boluses
  #temp_treatments$CMT<- as.character(temp_treatments$CMT)
  all_applic_times<-24*temp_treatments$TIME[indextr_id]
  all_treat_times<-24*unique(temp_treatments$TIME[indextr_id])
  num_diff_treat<-length(all_treat_times)
  
  num_treat<-sum(indextr_id)
  all_t_infus<-24*as.numeric(as.character(temp_treatments$TINF[ indextr_id])) 
  if(treatment_label=="infus"){
    treatment_typev <- !is.na(all_t_infus)
  }else if(treatment_label=="bolus"){
    treatment_typev <- is.na(all_t_infus)
  }
  ind_append <- 0# for infusions and the last measurements- addendment to separation times
  ind_treat_interm <- 0
  acc_treatintem<-list()#accumulate infusion
  #acc_treatintem$cmt<-vector(length=num_treat)#maximal possibility for number of infusions- every cycle
  acc_treatintem$cmp_tr <- list()
  acc_treatintem$cmp_ch <- list()
  acc_treatintem$dose <- list()#can be distributed through several sub-compartments
  for(indi in 1:num_treat)
  {
    if(treatment_typev[indi])#!is.na
    {
      
      ind_treat_interm<-ind_treat_interm+1
      temp_str <- CountAllTrCompartments(cmt = temp_treatments$CMT[indextr_id][indi], compartments)
      num_cmp <- temp_str$num_cmp
      if(treatment_label=="infus")
      {
        cand_time<-all_t_infus[indi]+all_applic_times[indi]#candidate for additional partition time
        if(!(cand_time%in%all_treat_times))
        {
          all_treat_times<-c(all_treat_times,cand_time)
          ind_append<-ind_append+1#adds only one time
        }
        if(ind_treat_interm==1)#the first infusion
        {
          acc_treatintem$tend <- cand_time##?????
        }else{
          acc_treatintem$tend <- c(acc_treatintem$tend,cand_time)
        }
      }
      acc_treatintem$cmp_tr[[ind_treat_interm]] <- temp_str$cmp_tr
      acc_treatintem$cmp_ch[[ind_treat_interm]] <- temp_str$cmp_ch
      
      dosei <- temp_treatments$DOSE[indextr_id][indi]*((1-temp_treatments$PERAREA[indextr_id][indi])+BSA*temp_treatments$PERAREA[indextr_id][indi]) #main_struct$Protocol$Dose[[i0]]<-main_struct$Protocol$Dosedef[[i0]]*((1-main_struct$Protocol$Doseperarea[[i0]])+main_struct$BSA[i0]*main_struct$Protocol$Doseperarea[[i0]])
      if(temp_treatments$CMT[indextr_id][indi]=="infus")
      {
        dosei<- (10^9)*blood_vol*dosei
      }
      if(temp_treatments$CMT[indextr_id][indi]=="infus1")
      {
        dosei<- (10^9)*dosei
      }
      if(temp_treatments$CMT[indextr_id][indi]=="platelets")
      {
        dosei<- (10^9)*blood_vol*dosei
      }
      #if(temp_treatments$CMT[indextr_id][indi]=="feoral")
      #{
      #  dosei<- (10^9)*dosei
     # }
      acc_treatintem$dose[[ind_treat_interm]] <- rep.int(x = dosei, times =temp_str$num_cmp)#must be after that multiplied by parameters-dependent distribution fractions
      ###!!!!25.01.2018 New revised PK, update by volume of distribution for cyclo, etop, doxo (adria):
      
      
      
      if(ind_treat_interm==1)#the first infusion
      {
        acc_treatintem$cmt <- temp_treatments$CMT[indextr_id][indi]
        acc_treatintem$tstart <- all_applic_times[indi]
        acc_treatintem$num_cmp <- num_cmp
        
        ##acc_treatintem$dose <- temp_treatments$DOSE[indextr_id][indi]
      }else{
        acc_treatintem$cmt <- c(acc_treatintem$cmt,temp_treatments$CMT[indextr_id][indi])
        acc_treatintem$tstart <- c(acc_treatintem$tstart,all_applic_times[indi])
        acc_treatintem$num_cmp <- c(acc_treatintem$num_cmp,num_cmp)
        #acc_treatintem$cmp_tr <- c(acc_treatintem$cmp_tr,temp_str$cmp_tr)
        #acc_treatintem$cmp_ch <- c(acc_treatintem$cmp_ch,temp_str$cmp_ch)
        #acc_treatintem$dose <- c(acc_treatintem$dose,temp_treatments$DOSE[indextr_id][indi])
      }
      
    }
    
  }
  if(ind_treat_interm>0)
  {
    relev_dosetimes<-unique(acc_treatintem$tstart)#either tymings of all boluses or starts of all infusions, dependent on the treatment's type
    num_diff_relev_applic<-length(relev_dosetimes)
    acc_treatintem[[paste("num_diff_",treatment_label,"_applic",sep="")]] <- num_diff_relev_applic
    
    num_relev_tr_per_applic <- vector(length = num_diff_relev_applic)
    num_relev_trcmt_per_applic <- vector(length = num_diff_relev_applic)
    for(ind_start in 1:num_diff_relev_applic)
    {
      ind_treat_same_time <- relev_dosetimes[ind_start]==acc_treatintem$tstart#[ind_treat_same_time]
      num_relev_tr_per_applic[ind_start] <- sum(ind_treat_same_time)
      num_relev_trcmt_per_applic[ind_start] <- sum(acc_treatintem$num_cmp[ind_treat_same_time])#length(acc_treatintem$cmp_ch[ind_treat_same_time])
    }
    acc_treatintem[[paste("applic_times_",treatment_label,sep="")]] <- relev_dosetimes
    
    acc_treatintem[[paste("num_",treatment_label,"_per_applic",sep="")]] <- num_relev_tr_per_applic
    acc_treatintem[[paste("num_",treatment_label,"cmt_per_applic",sep="")]] <- num_relev_trcmt_per_applic
    acc_treatintem[[paste("maxnum_",treatment_label,"_per_applic",sep="")]] <- max(num_relev_tr_per_applic)
    acc_treatintem[[paste("maxnum_",treatment_label,"cmt_per_applic",sep="")]] <- max(num_relev_trcmt_per_applic)
  }
  acc_treatintem[[paste("num_all_",treatment_label,sep="")]] <- ind_treat_interm#!!! Number of all boluses or infusions (relevant treatments)
  
  if(min_measured_time<min(all_treat_times))#add maximal measured time if it exceeds all treatment times
  {
    ind_append<-ind_append+1
    all_treat_times<-c(min_measured_time,all_treat_times)
  }
  if(max_measured_time>max(all_treat_times))#add maximal measured time if it exceeds all treatment times
  {
    ind_append<-ind_append+1
    all_treat_times<-c(all_treat_times,max_measured_time)
  }
  if(max_measured_time<max(all_treat_times))#add maximal measured time if it exceeds all treatment times
  {
    ind_append<-ind_append+1
    all_treat_times<-c(all_treat_times,max(all_treat_times)+1)#add one hour to the end
  }
  acc_treatintem$appendpoints<-list()#appendet separation time points due to ends of infusions:
  #acc_treatintem$appendpoints$ind_append<-ind_append ###!!!????
  acc_treatintem$appendpoints$num_subint <- num_diff_treat+ind_append  
  acc_treatintem$appendpoints$order_subint <- order(all_treat_times)
  acc_treatintem$appendpoints$all_treat_times <- all_treat_times
  
  ###Output:
  acc_treatintem
}
###############
##################
UpdateIntermediateInfusionStruct<-function(acc_infusions)
{
  ###output structure definition:
  output_str <- list()
  num_subint<-acc_infusions$appendpoints$num_subint
  output_str$parttimes <- acc_infusions$appendpoints$all_treat_times[acc_infusions$appendpoints$order_subint]
  #by every interval we check how mny infusions does it contain:
  acc_infusionsi<-list()
  max_tr_peri<-0#infusion events
  max_trallcmt_peri <- 0#infusion compartments
  #output_str$num_all_infus <- acc_infusions$num_all_infus
  output_str$infusions <- list()
  output_str$infusions$num_all_infus <- acc_infusions$num_all_infus
  output_str$infusions$num_all_infusi <- rep.int(x = 0,times = (num_subint-1))
  output_str$infusions$num_all_infus_cmti <- rep.int(x = 0,times = (num_subint-1))
  if(acc_infusions$num_all_infus>0)
  {
    max_tr_peri_i <- vector(length = (num_subint-1))
    max_trallcmt_peri_i <- vector(length = (num_subint-1))
    for(ind in 1:(num_subint-1)){
      acc_infusionsi[[ind]] <- list()
      
      ind_tr_peri<-0#infusion events
      ind_trallcmt_peri <- 0#infusion compartments
      acc_infusionsi[[ind]]$ind_tr_peri <- 0
      acc_infusionsi[[ind]]$dose <- list()
      acc_infusionsi[[ind]]$allcmt <- list()
      acc_infusionsi[[ind]]$allcmtch <- list()
      acc_infusionsi[[ind]]$rate <-list() 
      
      
      for(indtr in 1:acc_infusions$num_all_infus)
      {
        if((output_str$parttimes[ind]>=acc_infusions$tstart[indtr])&(output_str$parttimes[ind]<acc_infusions$tend[indtr]))
          #!!!!#(output_str$parttimes[ind]<acc_infusions$tend[indtr]) is equivalent to (output_str$parttimes[ind+1]=<acc_infusions$tend[indtr]) because of definition of parttimes!!!!!
        {
          ind_tr_peri<-ind_tr_peri+1
          
          #acc_infusionsi[[ind]]$rate <- acc_infusions$dose[[indtr]]/(acc_infusions$tend[indtr]-acc_infusions$tstart[indtr])
          if(ind_tr_peri==1)
          {
            acc_infusionsi[[ind]]$ind_tr_peri <- ind_tr_peri
            acc_infusionsi[[ind]]$ind_trallcmt_peri <- (ind_trallcmt_peri+1):(ind_trallcmt_peri+acc_infusions$num_cmp[indtr])
            acc_infusionsi[[ind]]$cmt <- acc_infusions$cmt[indtr]
            acc_infusionsi[[ind]]$dose <- acc_infusions$dose[[indtr]]#must be dynamic multiplied by parameter's dependent fractions...
            acc_infusionsi[[ind]]$allcmt <- acc_infusions$cmp_tr[[indtr]]
            acc_infusionsi[[ind]]$allcmtch <- acc_infusions$cmp_ch[[indtr]]
            #For few compartments the following values should be multiplied by the respective parameters-dependent frequencies in other functons:
            acc_infusionsi[[ind]]$rate <- acc_infusions$dose[[indtr]]/(acc_infusions$tend[indtr]-acc_infusions$tstart[indtr])
            
          }else
          {
            acc_infusionsi[[ind]]$ind_tr_peri <- c(acc_infusionsi[[ind]]$ind_tr_peri,ind_tr_peri)
            acc_infusionsi[[ind]]$ind_trallcmt_peri <- c(acc_infusionsi[[ind]]$ind_trallcmt_peri,(ind_trallcmt_peri+1):(ind_trallcmt_peri+acc_infusions$num_cmp[indtr]))
            
            acc_infusionsi[[ind]]$cmt <- c(acc_infusions$cmt[indtr],acc_infusionsi[[ind]]$cmt)
            acc_infusionsi[[ind]]$dose <- c(acc_infusions$dose[[indtr]],acc_infusionsi[[ind]]$dose)#!!! [[indtr]] instead [indtr]
            acc_infusionsi[[ind]]$allcmt <- c(acc_infusionsi[[ind]]$allcmt,acc_infusions$cmp_tr[[indtr]])
            acc_infusionsi[[ind]]$allcmtch <- c(acc_infusionsi[[ind]]$allcmtch,acc_infusions$cmp_ch[[indtr]])
            #For few compartments the following values should be multiplied by the respective parameters-dependent frequencies in other functons:
            acc_infusionsi[[ind]]$rate <- c(acc_infusionsi[[ind]]$rate,acc_infusions$dose[[indtr]]/(acc_infusions$tend[indtr]-acc_infusions$tstart[indtr]))
          }
          ind_trallcmt_peri<- ind_trallcmt_peri+acc_infusions$num_cmp[indtr]
        }
        acc_infusionsi[[ind]]$numinfus_per_int <- ind_tr_peri
      }
      output_str$infusions$num_all_infusi[ind] <- ind_tr_peri
      max_tr_peri <- max(max_tr_peri,ind_tr_peri)
      max_trallcmt_peri <- max(max_trallcmt_peri,ind_trallcmt_peri)
      max_tr_peri_i[ind] <- ind_tr_peri
      max_trallcmt_peri_i[ind] <- ind_trallcmt_peri
    }
    output_str$infusions$cmt <- array(dim = c(max_tr_peri,num_subint-1))
    output_str$infusions$allcmt <- array(dim = c(max_trallcmt_peri,num_subint-1))
    output_str$infusions$allcmtch <- array(dim = c(max_trallcmt_peri,num_subint-1))
    output_str$infusions$rate <- array(dim = c(max_trallcmt_peri,num_subint-1))
    
    #output_str$infusions <- CreateTreatmentArrFromStruct(struct_upd = output_str$infusions,acc_treatintem = acc_infusionsi,num_subint,treatment_label="infus",parttimes = output_str$parttimes)#acc_infusionsi, not acc_infusions !!!!!
    ind_tr_peri<-0#infusion events
    ind_trallcmt_peri <- 0#infusion compartments
    for(ind in 1:(num_subint-1)){
      if(acc_infusionsi[[ind]]$numinfus_per_int>0)
      {
        output_str$infusions$cmt[1:max_tr_peri_i[ind],ind] <- acc_infusionsi[[ind]]$cmt[1:max_tr_peri_i[ind]]
        
        output_str$infusions$allcmt[1:max_trallcmt_peri_i[ind][1],ind] <- acc_infusionsi[[ind]]$allcmt[1:max_trallcmt_peri_i[ind]]##not correct!!must be with indexes
        output_str$infusions$allcmtch[1:max_trallcmt_peri_i[ind][1],ind] <- acc_infusionsi[[ind]]$allcmtch[1:max_trallcmt_peri_i[ind]]
        output_str$infusions$rate[1:max_trallcmt_peri_i[ind][1],ind] <- acc_infusionsi[[ind]]$rate[1:max_trallcmt_peri_i[ind]]
        output_str$infusions$num_all_infus_cmti[ind] <- max_trallcmt_peri_i[ind]
      }
    }
  }else{
    output_str$infusions$cmt <- array(dim = c(1,num_subint-1))
    output_str$infusions$allcmt <- array(dim = c(1,num_subint-1))
    output_str$infusions$allcmtch <- array(dim = c(1,num_subint-1))
    output_str$infusions$rate <- array(dim = c(1,num_subint-1))
  }
  output_str$num_subint <- num_subint
  ###Output:
  output_str
}
####
####
UpdateIntermediateBolusStruct<-function(acc_boluses,output_str)
{
  num_subint <- output_str$num_subint
  output_str$boluses$num_all_bolus <- acc_boluses$num_all_bolus
  if(output_str$boluses$num_all_bolus>0)
  {  
    output_str$boluses$cmt <- array(dim = c(acc_boluses$maxnum_bolus_per_applic,num_subint))#num_subint-1 It can be bolus at the end...
    output_str$boluses$dose <- array(dim = c(acc_boluses$maxnum_boluscmt_per_applic,num_subint))#num_subint-1 It can be bolus at the end...
    output_str$boluses$allcmt <- array(dim = c(acc_boluses$maxnum_boluscmt_per_applic,num_subint))#num_subint-1
    output_str$boluses$allcmtch <- array(dim = c(acc_boluses$maxnum_boluscmt_per_applic,num_subint))#num_subint-1
  }else{
    output_str$boluses$cmt <- array(dim = c(1,num_subint))#num_subint-1
    output_str$boluses$dose <- array(dim = c(1,num_subint))#num_subint-1 It can be bolus at the end...
    output_str$boluses$allcmt <- array(dim = c(1,num_subint))#num_subint-1
    output_str$boluses$allcmtch <- array(dim = c(1,num_subint))#num_subint-1
  }
  
  output_str$boluses$num_all_bolusi <- rep.int(x = 0,times = num_subint)#For all time points, not confuse with acc_boluses$num_all_bolus, measuring global number of boluses!!!!
  output_str$boluses$num_all_bolus_cmti <- rep.int(x = 0,times = num_subint)#F
  
  output_str$boluses <- CreateTreatmentArrFromStruct(struct_upd=output_str$boluses,acc_treatintem = acc_boluses,num_subint,treatment_label="bolus",parttimes = output_str$parttimes)
  
  #acc_boluses$num_bolus_per_applic
  output_str
}
####################
####################

CountAllTrCompartments<-function(cmt, compartments)#temp_treatments$CMT[indextr_id_tr][indi]=cmt
{
  if(cmt=="CD34p")
  {
    num_cmp <- 2+compartments$Ccmnum
    cmp_tr <- c(compartments$Cs_ind,compartments$CCG_ind,compartments$Ccm_ind)
    cmp_ch <- paste("CD34p_",as.character(1:num_cmp),sep ="")#rep.int(x="CD34p",times = num_cmp)
  }else if(cmt=="infus")
  {
    num_cmp <- compartments$Cplclabnum
    cmp_tr <- compartments$Cplclab_ind
    cmp_ch <- paste("Cplclab_",as.character(1:num_cmp),sep ="")#rep.int(x="Cplclab",times = num_cmp)
  }else if(cmt=="infus1")
  {
    num_cmp <- compartments$Cplcnum
    cmp_tr <- compartments$Cplc_ind
    cmp_ch <- paste("Cplc_",as.character(1:num_cmp),sep ="")#rep.int(x="Cplc",times = num_cmp)
  }else if(cmt=="platelets")
  {
    num_cmp <- compartments$Cplcnum
    cmp_tr <- compartments$Cplc_ind
    cmp_ch <- paste("Cplc_",as.character(1:num_cmp),sep ="")#cmp_ch <- rep.int(x="Cplc",times = num_cmp)
  }else{
    num_cmp <- 1
    if(cmt=="pegtpo")
    {
      cmp_tr <- compartments$TPOpeg_ind[1]
    }else if(cmt=="gcsfscpeg")
    {
      cmp_tr <- compartments$CGCSF_sc_peg_ind[1]
    }else if(cmt=="gcsfscpeg0")
    {
      cmp_tr <- compartments$CGCSF_sc_peg_ind[1]
    }else if(cmt=="gcsfscfilg")
    {
      cmp_tr <- compartments$CGCSF_sc_ind[1]
    }else if(cmt=="eposc")
    {
      cmp_tr <- compartments$CEPO_sc_ind
    }
    else if(cmt=="feoral")
    {
      cmp_tr <- compartments$CFe_ind
    }
    else if(cmt=="CHOP")
    {
      num_cmp <- 1#compartments$ksicyclodoxnum
      cmp_tr <- compartments$ksicyclodox_ind[1]
      cmp_ch <- paste("ksicyclodox_",as.character(1),sep ="")#cmp_ch <- rep.int(x="Cplc",times = num_cmp)
    }
    else if(cmt=="BloodDonate")#Ery model!!! 18.12.2019
    {
      num_cmp <- compartments$CRETnum + compartments$CFeRETnum + compartments$CERY_rndnum + compartments$CFeERY_rndnum + compartments$CERY_agenum + compartments$CFeERY_agenum;
      cmp_tr <- c(compartments$CRET_ind, compartments$CFeRET_ind, compartments$CERY_rnd_ind, compartments$CFeERY_rnd_ind, compartments$CERY_age_ind, compartments$CFeERY_age_ind)
      cmp_ch <- c("CRET","CFeRET","CERY_rnd","CFeERY_rnd",paste("CERY_age_",as.character(1:compartments$CERY_agenum),sep =""),paste("CFeERY_age_",as.character(1:compartments$CFeERY_agenum),sep =""))#rep.int(x="Cplc",times = num_cmp)
    }else
    {  
      cmp_tr <- compartments[[paste(cmt,"_ind",sep = "")]][1]
    }
    cmp_ch <- cmt
  }
  ###output:
  output_str <- list()
  output_str$num_cmp <- num_cmp
  output_str$cmp_tr <- cmp_tr
  output_str$cmp_ch <-cmp_ch 
  ####
  output_str
}
CreateTreatmentArrFromStruct<-function(struct_upd,acc_treatintem,num_subint,treatment_label,parttimes)
{
  for(ind in 1:num_subint){
    ind_tr_peri<-0#infusion events
    ind_trallcmt_peri <- 0#infusion compartments
    if(acc_treatintem[[paste("num_all_",treatment_label,sep="")]]>0)
    {
      for(indtr in 1:acc_treatintem[[paste("num_all_",treatment_label,sep="")]])#:acc_treatintem$num_diff_bolus_applic
      {
        if(parttimes[ind]==acc_treatintem$tstart[indtr])# applic_times_bolus[indtr])
        {
          ind_tr_peri <- ind_tr_peri +1
          struct_upd$cmt[ind_tr_peri,ind] <- acc_treatintem$cmt[indtr]
          struct_upd$dose[(ind_trallcmt_peri+1):(ind_trallcmt_peri+acc_treatintem$num_cmp[indtr]),ind] <- acc_treatintem$dose[[indtr]]
          struct_upd$allcmt[(ind_trallcmt_peri+1):(ind_trallcmt_peri+acc_treatintem$num_cmp[indtr]),ind] <- acc_treatintem$cmp_tr[[indtr]]  #1:max_trallcmt_peri_i[ind]
          struct_upd$allcmtch[(ind_trallcmt_peri+1):(ind_trallcmt_peri+acc_treatintem$num_cmp[indtr]),ind] <- acc_treatintem$cmp_ch[[indtr]]  #1:max_trallcmt_peri_i[ind]
          if(treatment_label == "infus")
          {
            struct_upd$rate[(ind_trallcmt_peri+1):(ind_trallcmt_peri+acc_treatintem$num_cmp[indtr]),ind] <- acc_treatintem$rate[[indtr]]
          }
          ind_trallcmt_peri <- ind_trallcmt_peri+acc_treatintem$num_cmp[indtr]
        }
      }
    }
    struct_upd[[paste("num_all_",treatment_label,"i",sep="")]][ind]<-ind_tr_peri
    struct_upd[[paste("num_all_",treatment_label,"_cmti",sep="")]][ind]<-ind_trallcmt_peri
  }
  ###Output:
  struct_upd
}
UpdateArrayCol<-function(arr,col1,xv,iv)
{
  #assignes vecor iv to array r at (col1,iv), iv can be vector, col1 is a value
  # if necessary, dim[2] of array is enalrged and arry is correspondingly redefined
  #Roughly speaking: assignes values that might be beyond the second dimention
  if(max(iv)<=dim(arr)[1]){
    arr1 <- arr
  }else{
    arr1<-array(dim=c(max(iv),dim(arr)[2]))
    arr1[1:dim(arr)[1],1:dim(arr)[2]] <- arr
  }
  arr1[iv,col1]<- xv
  ###Output:
  arr1
}

####################
####################
####updates complex treatments with parameters'dependent compartments distributions:
#main_struct1$ProtocolNew[[24]]

UpdatCompDoseByDistrib<-function(complex_par, protocol)#temp_treatments$CMT[indextr_id_tr][indi]=cmt
{
  if(protocol$boluses$num_all_bolus>0)
  {
    #protocol$boluses$olddose<-protocol$boluses$dose
    protocol$boluses$corrdose <- protocol$boluses$dose
  }
  if(protocol$infusions$num_all_infus>0)
  {
    #protocol$infusions$oldrate <- protocol$infusions$rate
    protocol$infusions$corrrate <- protocol$infusions$rate
  }
  for(ind in 1:(protocol$num_subint-1))#the last bolus is not necessary
  {
    ###boluses
    if(protocol$boluses$num_all_bolusi[ind]>0)
    {
      nona_ind <- !is.na(protocol$boluses$allcmtch[,ind])
      for(ind_distr in 1: length(complex_par$paramlist$CD34pdist))
      {
        
        relev_ind <- paste("CD34p_",as.character(ind_distr),sep ="") == protocol$boluses$allcmtch[,ind][nona_ind]
        if(sum(relev_ind)>0)
        {  
            protocol$boluses$dose[nona_ind,ind][relev_ind] <- complex_par$paramlist$CD34pdist[ind_distr]*protocol$boluses$dose[nona_ind,ind][relev_ind]
        }
      }
      for(ind_distr in 1:length(complex_par$paramlist$CplcFrac))
      {
        relev_ind <- paste("Cplclab_",as.character(ind_distr),sep ="") == protocol$boluses$allcmtch[,ind][nona_ind]
        if(sum(relev_ind)>0)
        {
          protocol$boluses$dose[nona_ind,ind][relev_ind] <- complex_par$paramlist$CplcFrac[ind_distr]*protocol$boluses$dose[nona_ind,ind][relev_ind]
        }
        relev_ind <- paste("Cplc_",as.character(ind_distr),sep ="") == protocol$boluses$allcmtch[,ind][nona_ind]
        if(sum(relev_ind)>0)
        {
          #protocol$boluses$dose[nona_ind,ind][relev_ind] <- complex_par$paramlist$CplcFrac[ind_distr]*protocol$boluses$dose[nona_ind,ind][relev_ind]
          #print("updating distribution:")
          #print("nona_ind, ind, relev_ind")
          #print(nona_ind)
          #print(ind)
          #print(relev_ind)
          #print(complex_par$paramnum$transfuseff)
          protocol$boluses$dose[nona_ind,ind][relev_ind] <- complex_par$paramnum$transfuseff*complex_par$paramlist$CplcFrac[ind_distr]*protocol$boluses$dose[nona_ind,ind][relev_ind]
        }
      }
      relev_ind <- protocol$boluses$allcmtch[,ind][nona_ind] == "paclitaxel"
      protocol$boluses$dose[nona_ind,ind][relev_ind] <-   protocol$boluses$dose[nona_ind,ind][relev_ind]/complex_par$paramv[complex_par$paramn == "Vpacl1"]
      relev_ind <- protocol$boluses$allcmtch[,ind][nona_ind] == "carboplatin"
      protocol$boluses$dose[nona_ind,ind][relev_ind] <-   protocol$boluses$dose[nona_ind,ind][relev_ind]/complex_par$paramv[complex_par$paramn == "Vcarbo1"]
      relev_ind <- protocol$boluses$allcmtch[,ind][nona_ind] == "melphalan"
      protocol$boluses$dose[nona_ind,ind][relev_ind] <-   protocol$boluses$dose[nona_ind,ind][relev_ind]/complex_par$paramv[complex_par$paramn == "Vmelpha1"]
      relev_ind <- protocol$boluses$allcmtch[,ind][nona_ind] == "docetaxel"
      protocol$boluses$dose[nona_ind,ind][relev_ind] <-   protocol$boluses$dose[nona_ind,ind][relev_ind]/complex_par$paramv[complex_par$paramn == "Vdocet1"]
      
      relev_ind <- protocol$boluses$allcmtch[,ind][nona_ind] == "cyclophosphamide"
      protocol$boluses$dose[nona_ind,ind][relev_ind] <-   protocol$boluses$dose[nona_ind,ind][relev_ind]/complex_par$paramv[complex_par$paramn == "cyclov1"]
      
      relev_ind <- protocol$boluses$allcmtch[,ind][nona_ind] == "adriamycine"
      protocol$boluses$dose[nona_ind,ind][relev_ind] <-   protocol$boluses$dose[nona_ind,ind][relev_ind]/complex_par$paramv[complex_par$paramn == "doxorv1"]
      relev_ind <- protocol$boluses$allcmtch[,ind][nona_ind] == "etoposide"
      protocol$boluses$dose[nona_ind,ind][relev_ind] <-   protocol$boluses$dose[nona_ind,ind][relev_ind]/complex_par$paramv[complex_par$paramn == "Vetop1"]
      relev_ind <- protocol$boluses$allcmtch[,ind][nona_ind] == "feoral"
      protocol$boluses$dose[nona_ind,ind][relev_ind] <-   protocol$boluses$dose[nona_ind,ind][relev_ind];# /complex_par$paramv[complex_par$paramn == "ZFerroport_min"]
    }
    ###Infusions:
    if(protocol$infusions$num_all_infusi[ind]>0)
    {
      nona_ind <- !is.na(protocol$infusions$allcmtch[,ind])
      for(ind_distr in 1: length(complex_par$paramlist$CD34pdist))
      {
        relev_ind <- paste("CD34p_",as.character(ind_distr),sep ="") == protocol$infusions$allcmtch[,ind][nona_ind]
        protocol$infusions$rate[nona_ind,ind][relev_ind] <- complex_par$paramlist$CD34pdist[ind_distr]*protocol$infusions$rate[nona_ind,ind][relev_ind]
      }
      for(ind_distr in 1:length(complex_par$paramlist$CplcFrac))
      {
        relev_ind <- paste("Cplclab_",as.character(ind_distr),sep ="") == protocol$infusions$allcmtch[,ind][nona_ind]
        protocol$infusions$rate[nona_ind,ind][relev_ind] <- complex_par$paramlist$CplcFrac[ind_distr]*protocol$infusions$rate[nona_ind,ind][relev_ind]
        
        relev_ind <- paste("Cplcl_",as.character(ind_distr),sep ="") == protocol$infusions$allcmtch[,ind][nona_ind]
        protocol$infusions$rate[nona_ind,ind][relev_ind] <- complex_par$paramlist$CplcFrac[ind_distr]*protocol$infusions$rate[nona_ind,ind][relev_ind]
      }
      
      relev_ind <- protocol$infusions$allcmtch[,ind] [nona_ind]== "paclitaxel"
      protocol$infusions$rate[nona_ind,ind][relev_ind] <-   protocol$infusions$rate[nona_ind,ind][relev_ind]/complex_par$paramv[complex_par$paramn == "Vpacl1"]
      relev_ind <- protocol$infusions$allcmtch[,ind][nona_ind] == "carboplatin"
      protocol$infusions$rate[nona_ind,ind][relev_ind] <-   protocol$infusions$rate[nona_ind,ind][relev_ind]/complex_par$paramv[complex_par$paramn == "Vcarbo1"]
      relev_ind <- protocol$infusions$allcmtch[,ind][nona_ind] == "melphalan"
      protocol$infusions$rate[nona_ind,ind][relev_ind] <-   protocol$infusions$rate[nona_ind,ind][relev_ind]/complex_par$paramv[complex_par$paramn == "Vmelpha1"]
      relev_ind <- protocol$infusions$allcmtch[,ind][nona_ind] == "docetaxel"
      protocol$infusions$rate[nona_ind,ind][relev_ind] <-   protocol$infusions$rate[nona_ind,ind][relev_ind]/complex_par$paramv[complex_par$paramn == "Vdocet1"]
      
      relev_ind <- protocol$infusions$allcmtch[,ind][nona_ind] == "cyclophosphamide"
      protocol$infusions$rate[nona_ind,ind][relev_ind] <-   protocol$infusions$rate[nona_ind,ind][relev_ind]/complex_par$paramv[complex_par$paramn == "cyclov1"]
      relev_ind <- protocol$infusions$allcmtch[,ind][nona_ind] == "adriamycine"
      protocol$infusions$rate[nona_ind,ind][relev_ind] <-   protocol$infusions$rate[nona_ind,ind][relev_ind]/complex_par$paramv[complex_par$paramn == "doxorv1"]
      relev_ind <- protocol$infusions$allcmtch[,ind][nona_ind] == "etoposide"
      protocol$infusions$rate[nona_ind,ind][relev_ind] <-   protocol$infusions$rate[nona_ind,ind][relev_ind]/complex_par$paramv[complex_par$paramn == "Vetop1"]
      relev_ind <- protocol$infusions$allcmtch[,ind][nona_ind] == "feoral"
      protocol$infusions$rate[nona_ind,ind][relev_ind] <-   protocol$infusions$rate[nona_ind,ind][relev_ind]; # /complex_par$paramv[complex_par$paramn == "ZFerroport_min"]
    }
  }
  
  ###output:
  protocol
}
