# Supplementary material for: A biomathematical model of human erythropoiesis and iron metabolism
Source: Sci Rep. 2020 May 25;10:8602. doi: 10.1038/s41598-020-65313-5 (PMC7248076; doi:10.1038/s41598-020-65313-5)
Supplement: Supplementary file 5 — A biomathematical model of human erythropoiesis and iron metabolism: Simulation Model. [file 41598_2020_65313_MOESM5_ESM.zip › ErythroShort/erythromodelode.cpp]

  #include <Rcpp.h>
  //#include <paramclassesintegralnew.hpp> //Before revision!!!!
  //#include <functionsliberythro.cpp> 
  //#include <functionsdeflibnew.cpp>// Before revision!!!!double include!?  functionsdeflib.cpp
  #include <functionsdefliberythro.cpp>// After revision!!!//double include!?  functionsdeflib.cpp functionsdeflibnewrevised1.cpp
      
  #include <vector>
  #include <math.h>   /* tanh, log */ 
   
  //!!!!DoubleVector initiation is very important for the output. Without it the output is numeric(0)
//#include <rk4.cpp>
  //#include <rk4.hpp> 
  using namespace std;//for cout<<!!! 
  using namespace Rcpp; 
 
  DoubleVector in_out_from_amplif(double a);
  DoubleVector erythroksi(DoubleVector A, DoubleVector outputvect, double k_drug_delay, int compartmentsnum, IntegerVector  compartments_ind, int num_var, double k_drug_S, double k_drug_BE,double k_drug_CE,double k_drug_PEB,double k_drug_MEB,double k_drug_RET, double t);
  DoubleVector UpdateCompartmentsPKPDErythro( DoubleVector A, DoubleVector dAdt, erythro_par param_,
                                              erythro_compartments compartments00, CharacterVector compnames,
                                              Compl_erythro_variables compl_varstart, double ZFerroport, double t);
    
//[[Rcpp::export]]
//////////////////////////constructparamscomp:
 
  
  DoubleVector erythromodelode(double t, DoubleVector u, erythro_par param_, erythro_compartments compartments, CharacterVector compnames, NumericMatrix infusrate,NumericMatrix infuscomp, int infus_label, int index_subc, Compl_erythro_variables compl_varstart )  
  {
    //cout<<"integralode, line 342, param_.kFeTRF = "<<param_.kFeTRF<<endl;
    int num_var = u.length();
    //int num_comp = compnames.length();
    //PK:
    DoubleVector PK_stuct(num_var+10);//12
    DoubleVector dAdt (num_var);//(num_var+1)c++ values are -1 shifted
    DoubleVector KsiPred(2);
    for(int ind_subc = 0;ind_subc<num_var;ind_subc++)
    {
      dAdt(ind_subc) = 0;//-10000000000000000;
    }
    double HEP = std::max(0.0,u(compartments.HEP_ind));
    double ZFerroport = Zfun_erythro(HEP,param_.ZFerroport_min, param_.ZFerroport_nor, param_.ZFerroport_max, param_.ZFerroport_b);  
    //   cout<<"erythhro, line 41"<<endl;
    //PK_stuct= UpdateCompartmentsPKPDMEchanisticKomarova_refnew(u, dAdt, param_,compartments, compnames, Ksi, Ksis, compl_varstart);//dAdt, 
    PK_stuct= UpdateCompartmentsPKPDErythro( u, dAdt, param_, compartments, compnames, compl_varstart, ZFerroport,t);
    for(int ind_subc = 0;ind_subc<num_var;ind_subc++)
    {
      dAdt(ind_subc) = PK_stuct(ind_subc);
    }
    //cout<<"erythhro, line 48"<<endl;
    double Ksis = PK_stuct(num_var);//instead Ksi1, Ksis1
    double  Ksi_BE = PK_stuct(num_var + 1);
    double  Ksi_CE = PK_stuct(num_var + 2);//double  CGCSF_scinput
    double  Ksi_PEB = PK_stuct(num_var + 3);
    double  Ksi_MEB = PK_stuct(num_var + 4);
    // cout<<"integralode, line 484"<<endl;
    double  Ksi_RET = PK_stuct(num_var + 5);//undefined in equations S Schirm Scholz 2013???
    double EPO_exog = PK_stuct(num_var + 6);
    double F_entero = PK_stuct(num_var + 7);
    //cout<<"erytro, line 58, t = "<<t<<", "<<F_entero<<endl;
     
    double R_erythro = std::max(0.0,u(compartments.R_erythro_ind));
    double CEPO_cent = std::max(0.0,u(compartments.CEPO_cent_ind));
    //double CEPO_cent_rel = CEPO_cent/param_.CEPO_cent_0;
    double CEPO_rb = std::max(0.0,u(compartments.CEPO_rb_ind));
    double CEPO_int = CEPO_rb*param_.k_int; //internalised EPO
    double CEPO_int_rel = CEPO_int/param_.CEPO_int_0;//relative internalised EPO, the argument of the Z-functions (equation 2 Schirm Scholz 2013) of all parameters regulated by EPO
    
    double CEPO_peri = std::max(0.0,u(compartments.CEPO_peri_ind));
    double CRET = std::max(0.0,u(compartments.CRET_ind)); 
    double CFeRET = std::max(0.0,u(compartments.CFeRET_ind)); 
    double CERY_rnd = std::max(0.0,u(compartments.CERY_rnd_ind)); 
    double CFeERY_rnd = std::max(0.0,u(compartments.CFeERY_rnd_ind)); 
    DoubleVector CERY_age(compartments.CERY_agenum);
    double CERY_age_sum = 0;
    for(int ind_subc = 0;ind_subc<compartments.CERY_agenum;ind_subc++)//compartments.CEPO_Fnum = compartments.CEPO_Lnum
    {
      CERY_age(ind_subc) = std::max(0.0,u(compartments.CERY_age_ind(ind_subc)));
      CERY_age_sum = CERY_age_sum + CERY_age(ind_subc);
    }
    double CERY = CERY_rnd+CERY_age_sum;
    
    DoubleVector CFeERY_age(compartments.CFeERY_agenum);
    double CFeERY_age_sum = 0;
    for(int ind_subc = 0;ind_subc<compartments.CFeERY_agenum;ind_subc++)//compartments.CEPO_Fnum = compartments.CEPO_Lnum
    {
      CFeERY_age(ind_subc) = std::max(0.0,u(compartments.CFeERY_age_ind(ind_subc)));
      CFeERY_age_sum = CFeERY_age_sum + CFeERY_age(ind_subc);
    }
    double CFeERY = CFeERY_rnd+CFeERY_age_sum;
    
    DoubleVector CMEB(compartments.CMEBnum);  
    double CMEBsum = 0.0;
    for(int ind_subc = 0;ind_subc<compartments.CMEBnum;ind_subc++)//compartments.CEPO_Fnum = compartments.CEPO_Lnum
    {
      CMEB(ind_subc) = std::max(0.0,u(compartments.CMEB_ind(ind_subc))); 
      CMEBsum = CMEBsum + CMEB(ind_subc);
      
    }
    DoubleVector CFeMEB(compartments.CFeMEBnum);  
    double CFeMEBsum = 0.0;
    for(int ind_subc = 0;ind_subc<compartments.CFeMEBnum;ind_subc++)//compartments.CEPO_Fnum = compartments.CEPO_Lnum
    {
      CFeMEB(ind_subc) = std::max(0.0,u(compartments.CFeMEB_ind(ind_subc))); 
      CFeMEBsum = CFeMEBsum + CFeMEB(ind_subc);
      
    }
    double CPEB = std::max(0.0,u(compartments.CPEB_ind));
    double CCE = std::max(0.0,u(compartments.CCE_ind));
    double CBE = std::max(0.0,u(compartments.CBE_ind));
    double Cs = std::max(0.0,u(compartments.Cs_ind));
    //double CE = std::max(0.0,u(compartments.CE_ind)); 
    //double CG = std::max(0.0,u(compartments.CG_ind));
    double Cs_rel = Cs/param_.Cs_nor;
    double CE_rel = (CBE+CCE+CPEB+CMEBsum)/(param_.CBE_nor+param_.CCE_nor+param_.CPEB_nor+param_.CMEB_norsum);///From e-mail of Sibylle!!!!
    double CG_rel = 1;//Granulopoiesis CG/param_.CG_nor;
    //EPO production:
    double HB = param_.HB_nor*CFeERY/param_.CFeERY_nor;//27.11.2019!!!!!New version!!!! 
    //old version:
    //double HB = param_.HB_nor*(CRET+CERY)/(param_.CRET_nor+param_.CERY_nor);//(17) Schirm Scholz (2013)
    //double S_t_O2 = 100/(pow(param_.P_50_ery/param_.PA_nor_O2,param_.gam_ery)+1)-param_.del_s__o__2*(param_.CRET_nor+param_.CERY_nor)/(CRET+CERY);
    //new update, 11.2019:
    double S_t_O2 = 100/(pow(param_.P_50_ery/param_.PA_nor_O2,param_.gam_ery)+1)-param_.del_s__o__2*(param_.HB_nor/HB);
    
    double P_t_O2 = param_.P_50_ery*pow(S_t_O2/(100-S_t_O2),1/param_.gam_ery);//Hill equation
      
    double EPO_prod = param_.P_endo_max*exp(-param_.b_EPO*P_t_O2/param_.P_t_nor_O2);
    double P_endo_EPO = (param_.CEPO_cent_0*param_.k_el- param_.CEPO_rb_0*param_.k_off+param_.k_on*param_.R_0*param_.CEPO_cent_0)*EPO_prod;//(4) Schirm Scholz 2013
    double dCEPO_peridt =  (param_.kepo12*param_.EPO_Vc)*CEPO_cent-param_.kepo21*CEPO_peri;// Schirm Scholz 2013 no nummering between (4) and (5)
    double dCEPO_rbdt =  param_.k_on*R_erythro*CEPO_cent-(param_.k_off+param_.k_int)*CEPO_rb;// Schirm Scholz 2013 no nummering between (4) and (5)
    double R_erythro_rel=(param_.w_RET*CRET+param_.w_MEB*CMEBsum+param_.w_PEB*CPEB+param_.w_CE*CCE+param_.w_BE*CBE)/(param_.w_RET*param_.CRET_nor+param_.w_MEB*param_.CMEB_norsum+param_.w_PEB*param_.CPEB_nor+param_.w_CE*param_.CCE_nor+param_.w_BE*param_.CBE_nor);
    double dR_erythrodt = param_.k_off*CEPO_rb - param_.k_on*R_erythro*CEPO_cent-param_.k_deg*R_erythro+param_.k_syn*R_erythro_rel; //(5) Schirm Scholz 2013
    //double dCEPO_centdt =  P_endo_EPO-param_.k_on*R_erythro*CEPO_cent+param_.k_off*CEPO_rb-param_.k_el*CEPO_cent-(param_.kepo12*param_.EPO_Vc)*CEPO_cent+param_.kepo21*CEPO_peri+EPO_exog; //(3) Schirm Scholz 2013
    //Paradox with peripheral compartment:
    double dCEPO_centdt =  P_endo_EPO-param_.k_on*R_erythro*CEPO_cent+param_.k_off*CEPO_rb-param_.k_el*CEPO_cent-(param_.kepo12)*CEPO_cent+param_.kepo21*CEPO_peri/param_.EPO_Vc+EPO_exog; //(3) Schirm Scholz 2013
    
    dAdt(compartments.CEPO_peri_ind) = dCEPO_peridt;
    dAdt(compartments.CEPO_rb_ind) = dCEPO_rbdt; 
    dAdt(compartments.R_erythro_ind) = dR_erythrodt;
    dAdt(compartments.CEPO_cent_ind) = dCEPO_centdt;
    //cout<<"integralode, line 476, dCGCSF_cent_pegdt, peg_label = "<<dCGCSF_sc_pegdt<<", "<<peg_label<<endl;
    //Cells compartment 
    double p=erythro_selfrenewal_p( Cs_rel, CE_rel, CG_rel,  param_.S_p_delta, param_.thet_E, param_.thet_G);
    double S_a = erythro_prolif_f(Cs_rel, CE_rel, CG_rel, param_.S_a_min, param_.S_a_nor, param_.S_a_int, param_.S_a_max, param_.w_E, param_.w_G, param_.w_S);
    double BE_a = erythro_prolif_f(Cs_rel, CE_rel, CG_rel, param_.BE_a_min, param_.BE_a_nor, param_.BE_a_int, param_.BE_a_max, param_.w_E, param_.w_G, param_.w_S);
    double dCsdt  = (2*p-1)*Cs*S_a/param_.tau-Ksis*Cs;// *as the cytotoxic effect is proportional to proliferative activity
    double Csout  = 2*(1-p)*Cs*S_a/param_.tau;
    dAdt(compartments.Cs_ind) = dCsdt;
    /*if(t<0.02)//t<0.007
    {
      //cout<<"erythro, line 127, CBE_nor = " <<param_.CBE_nor<<", CCE_nor =  "<<param_.CCE_nor<<", CPEB_nor = "<<param_.CPEB_nor<<", CMEB_norsum = "<<param_.CMEB_norsum<<endl;
      //cout<<"erythro, line 128, CBE = " <<CBE<<", CCE =  "<<CCE<<", CPEB = "<<CPEB<<", CMEBsum = "<<CMEBsum<<endl;
      cout<<"erythroode, line 142, dCsdt = "<<dCsdt<<", Cs = "<<Cs<<", CE_rel = "<<CE_rel<<",  CG_rel = "<< CG_rel<<", p - 0.5 = "<<p-0.5<<", S_a = "<<S_a<<", param_.tau = "<<param_.tau<<", Cs_rel = "<<Cs_rel<<", param_.S_a_nor= "<<param_.S_a_nor<<endl;
      cout<<"erythroode, line 143, thet_E = "<<param_.thet_E<<", Cs = " <<Cs<<", thet_G = "<<param_.thet_G<<", pmin = "<<param_.pmin<<", pnor= "<<param_.pnor<<endl;
    } */
    double BE_A = Zfun_erythro(CEPO_int_rel,param_.BE_A_min, param_.BE_A_nor, param_.BE_A_max, param_.BE_A_b);
    double BE_T = Zfun_erythro(CEPO_int_rel,param_.BE_T_min, param_.BE_T_nor, param_.BE_T_max, param_.BE_T_b);
    DoubleVector BE_A_in_out= in_out_from_amplif_erythro(BE_A);//[Acmin0, Acmout0]=in_out_from_amplif(Acm(indcm));Acmin(indcm)=Acmin0; Acmout(indcm)=Acmout0;
    double BE_A_in = BE_A_in_out(0);
    double BE_A_out = BE_A_in_out(1);
    // cout<<"erythro, line 147"<<endl;
    double dCBEdt = param_.alpha_E*Csout*BE_A_in-CBE*BE_a/BE_T-CBE*Ksi_BE;
    double CBEout =  BE_A_out*CBE*BE_a/BE_T;
    dAdt(compartments.CBE_ind) = dCBEdt;
    double CE_A = Zfun_erythro(CEPO_int_rel,param_.CE_A_min, param_.CE_A_nor, param_.CE_A_max, param_.CE_A_b);
    double CE_T = Zfun_erythro(CEPO_int_rel,param_.CE_T_min, param_.CE_T_nor, param_.CE_T_max, param_.CE_T_b);
        DoubleVector CE_A_in_out= in_out_from_amplif_erythro(CE_A);//[Acmin0, Acmout0]=in_out_from_amplif(Acm(indcm));Acmin(indcm)=Acmin0; Acmout(indcm)=Acmout0;
    double CE_A_in = CE_A_in_out(0);
    double CE_A_out = CE_A_in_out(1);
    double dCCEdt = CBEout*CE_A_in-CCE*param_.CE_a/CE_T-CCE*Ksi_CE;//CE_a=1
    double CCEout =  CE_A_out*CCE*param_.CE_a/CE_T;
    dAdt(compartments.CCE_ind) = dCCEdt; 
    //PEB:
    double PEB_A = Zfun_erythro(CEPO_int_rel,param_.PEB_A_min, param_.PEB_A_nor, param_.PEB_A_max, param_.PEB_A_b);//PEB_A_min, PEB_A_nor, PEB_A_max, PEB_A_b
    double PEB_T = Zfun_erythro(CEPO_int_rel,param_.PEB_T_min, param_.PEB_T_nor, param_.PEB_T_max, param_.PEB_T_b);
    DoubleVector PEB_A_in_out= in_out_from_amplif_erythro(PEB_A);//[Acmin0, Acmout0]=in_out_from_amplif(Acm(indcm));Acmin(indcm)=Acmin0; Acmout(indcm)=Acmout0;
    double PEB_A_in = PEB_A_in_out(0);
    double PEB_A_out = PEB_A_in_out(1); 
    double dCPEBdt = CCEout*PEB_A_in-CPEB*param_.PEB_a/PEB_T-CPEB*Ksi_PEB;//PEB_a=1
   /* if(t<0.01)   
    {
      cout<<"l 180, CE_a = "<<param_.CE_a<<", PEB_a = "<<param_.PEB_a<<endl;
      cout<<"l 181, CE_T_min = "<<param_.CE_T_min<<", CE_T_nor = "<<param_.CE_T_nor<<", CE_T_max = "<<param_.CE_T_max<<", CE_T_b = "<<param_.CE_T_b<<", CE_A_min = "<<param_.CE_A_min<<", CE_A_nor = "<<param_.CE_A_nor<<", CE_A_max = "<<param_.CE_A_max<<", CE_A_b = "<<param_.CE_A_b<<endl;
      cout<<"l 182, PEB_A_min = "<<param_.PEB_A_min<<", PEB_A_nor = "<<param_.PEB_A_nor<<", PEB_A_max = "<<param_.PEB_A_max<<", PEB_A_b = "<<param_.PEB_A_b<<", PEB_T_min = "<<param_.PEB_T_min<<", PEB_T_nor = "<<param_.PEB_T_nor<<", PEB_T_max = "<<param_.PEB_T_max<<", PEB_T_b = "<<param_.PEB_T_b<<endl;
    }*/
    double CPEBout =  PEB_A_out*CPEB*param_.PEB_a/PEB_T;
    dAdt(compartments.CPEB_ind) = dCPEBdt; 
    //MEB: no amplification
    double MEB_T = Zfun_erythro(CEPO_int_rel,param_.MEB_T_min, param_.MEB_T_nor, param_.MEB_T_max, param_.MEB_T_b);
    DoubleVector dCMEBdt(compartments.CMEBnum);
    DoubleVector CMEBout(compartments.CMEBnum+1);//redefined for the convenience
    CMEBout(0) = CPEBout; 
    for(int ind_subc = 0;ind_subc<compartments.CMEBnum;ind_subc++)
    {
      dCMEBdt(ind_subc) = CMEBout(ind_subc)-CMEB(ind_subc)*compartments.CMEBnum/MEB_T-CMEB(ind_subc)*Ksi_MEB;
      CMEBout(ind_subc+1) =  CMEB(ind_subc)*compartments.CMEBnum/MEB_T;
      dAdt(compartments.CMEB_ind(ind_subc)) = dCMEBdt(ind_subc);
    }
    
    //cout<<"erythro, line 182"<<endl; 
    //FeMEB:
    //double FeMEB_T = Zfun_erythro(CEPO_int_rel,param_.FeMEB_T_min, param_.FeMEB_T_nor, param_.FeMEB_T_max, param_.FeMEB_T_b);
    double TRFl = std::max(0.0,u(compartments.TRFl_ind)); 
    DoubleVector dCFeMEBdt(compartments.CFeMEBnum);
    DoubleVector CFeMEBout(compartments.CFeMEBnum+1);//redefined for the convenience
    double CPEBout_rel = CPEBout/param_.CPEBout_nor;///!!! 26.11.2019 durch FeERY_out_nor teilen, summe von Kompartimenten und Rnd//1/FeERY_out_nor*PEB_out_nor
    //CFeMEBout(0) = CPEBout; //depends on CPEBout!!!! This (Suppl) or the next (text) ????
    CFeMEBout(0) = (param_.k_PEB+param_.d_TRFl)*CPEBout_rel*pow(TRFl,param_.alpha)*param_.CFeUnitfactor;//10.12.2019 !!! Normalisierung der CPEBout!!!!
    //cout<<"erythro, line 201, CPEBout_rel = "<<CPEBout_rel<<endl; 
    for(int ind_subc = 0;ind_subc<compartments.CFeMEBnum;ind_subc++)
    {
      dCFeMEBdt(ind_subc) = CFeMEBout(ind_subc)-CFeMEB(ind_subc)*compartments.CFeMEBnum/MEB_T;
      CFeMEBout(ind_subc+1) =  CFeMEB(ind_subc)*compartments.CFeMEBnum/MEB_T;//CFeMEBout(0);//!!!!!
      dAdt(compartments.CFeMEB_ind(ind_subc)) = dCFeMEBdt(ind_subc);
    }
    //cout<<"erythro, line 196"<<endl; 
    //RET
    double RET_T = param_.RET_T_nor+param_.MEB_T_nor- MEB_T;
    double dCRETdt = CMEBout(compartments.CMEBnum)-CRET/RET_T-Ksi_RET*CRET;//RET_a=1 Ksi_RET=0 for Fe models!!!!
    double CRETout =  CRET/RET_T;
    
    dAdt(compartments.CRET_ind) = dCRETdt;
    
    //FeRET:
    //double FeRET_T = param_.RET_T_nor+param_.MEB_T_nor- MEB_T;
    double dCFeRETdt = CFeMEBout(compartments.CFeMEBnum)-CFeRET/RET_T;//RET_a=1
    double CFeRETout =  CFeRET/RET_T;
    dAdt(compartments.CFeRET_ind) = dCFeRETdt;
    /*if(t<0.007)
    {
      cout<<"erythroode, line 215, dCsdt = "<<dAdt(compartments.Cs_ind)<<", Cs = " <<Cs<<", CFeRET_ind = "<<compartments.CFeRET_ind<<", dCFeRETdt= "<<dCFeRETdt<<", CFeRET= "<<CFeRET<<", CFeMEBout(compartments.CFeMEBnum) = "<<CFeMEBout(compartments.CFeMEBnum)<<", RET_T = "<<RET_T<<endl;
      cout<<"erythroode, line 216, CEPO_int_rel = "<<CEPO_int_rel<<", RET_T_nor = "<<param_.RET_T_nor<<", RET_T = " <<RET_T<<", MEB_T_nor = "<<param_.MEB_T_nor<<", MEB_T = "<<MEB_T<<", MEB_T_min = "<<param_.MEB_T_min<<", MEB_T_max = "<<param_.MEB_T_max<<", MEB_T_b = "<<param_.MEB_T_b<<endl;
      cout<<"erythroode, line 217,  EPO_prod = "<<EPO_prod <<", P_endo_max = "<<param_.P_endo_max<<", param_.b_EPO  = "<<param_.b_EPO<<", P_t_O2 = "<<P_t_O2<<",  P_t_nor_O2 = "<<param_.P_t_nor_O2<<endl;
      cout<<"erythroode, line 219, dCFeMEBdt = "<<dCFeMEBdt(0)<<", 1: "<<dCFeMEBdt(1)<<", 2: "<<dCFeMEBdt(2)<<endl;
      cout<<"erythroode, line 220, dR_erythrodt = "<<dR_erythrodt<<", R_erythro_rel = "<<R_erythro_rel<<endl;
      cout<<"erythroode, line 221, k_off = " <<param_.k_off<<", k_on = "<<param_.k_on<<", k_deg = "<<param_.k_deg<<", k_syn = "<<param_.k_syn<<", CEPO_rb = "<<CEPO_rb<<", R_erythro = "<<R_erythro<<", CEPO_cent = "<<CEPO_cent<<endl;
      cout<<"erythroode, line 222, dCBEdt = "<<dCBEdt<<", param_.alpha_E*Csout*BE_A_in = "<<param_.alpha_E*Csout*BE_A_in<<", alpha_E = "<<param_.alpha_E<<", Csout = "<<Csout<<", BE_A_in = "<<BE_A_in<<", CBE*BE_a/BE_T = "<<CBE*BE_a/BE_T<<", Ksi_BE = "<<Ksi_BE<<endl;
    }*/
    //Ery:
    double ERY_s = exp(log(param_.ERY_s_nor)*pow((CRETout/param_.CRETout_nor),2.0));
    DoubleVector dCERY_agedt(compartments.CERY_agenum);
    DoubleVector CERY_ageout(compartments.CERY_agenum);
    dCERY_agedt(0) = ERY_s*CRETout - CERY_age(0)*compartments.CERY_agenum/param_.ERY_T_age;
    CERY_ageout(0) = CERY_age(0)*compartments.CERY_agenum/param_.ERY_T_age;
    dAdt(compartments.CERY_age_ind(0)) = dCERY_agedt(0);
    for(int ind_subc = 1;ind_subc<compartments.CERY_agenum;ind_subc++)//compartments.CEPO_Fnum = compartments.CEPO_Lnum
    {
      CERY_ageout(ind_subc) = CERY_age(ind_subc)*compartments.CERY_agenum/param_.ERY_T_age;
      dCERY_agedt(ind_subc) = CERY_ageout(ind_subc-1)-CERY_ageout(ind_subc);
      dAdt(compartments.CERY_age_ind(ind_subc)) = dCERY_agedt(ind_subc);
    } 
//if(t<0.01)
  //  {
  //    cout<<"erythroode, line 242,dCERY_agedt(0) = "<<dCERY_agedt(0)<<",  CERY_age(0) = " << CERY_age(0)<<", dCERY_agedt(1) = "<<;//", ERY_s = "<<ERY_s<<", CRETout = "<<CRETout<<", CRET = "<<CRET<<",  RET_T = "<< RET_T<<endl;
    //}
    double dCERY_rnddt = (1-ERY_s)*CRETout - CERY_rnd/param_.ERY_T_rnd;//rnd, not rand in order to be consistent with paper!!!
    dAdt(compartments.CERY_rnd_ind) = dCERY_rnddt;
    //cout<<"erythro, line 222"<<endl; 
    //eisenmodel for FeERY:
    double FeERY_s = exp(log(param_.ERY_s_nor)*pow((CFeRETout/param_.CFeRETout_nor),2.0));
    DoubleVector dCFeERY_agedt(compartments.CFeERY_agenum); 
    DoubleVector CFeERY_ageout(compartments.CFeERY_agenum);
    dCFeERY_agedt(0) = FeERY_s*CFeRETout - CFeERY_age(0)*compartments.CFeERY_agenum/param_.ERY_T_age;
    CFeERY_ageout(0) = CFeERY_age(0)*compartments.CFeERY_agenum/param_.ERY_T_age;
    dAdt(compartments.CFeERY_age_ind(0)) = dCFeERY_agedt(0);
    for(int ind_subc = 1;ind_subc<compartments.CFeERY_agenum;ind_subc++)//compartments.CEPO_Fnum = compartments.CEPO_Lnum
    {
      CFeERY_ageout(ind_subc) = CFeERY_age(ind_subc)*compartments.CFeERY_agenum/param_.ERY_T_age;
      dCFeERY_agedt(ind_subc) = CFeERY_ageout(ind_subc-1)-CFeERY_ageout(ind_subc);
      dAdt(compartments.CFeERY_age_ind(ind_subc)) = dCFeERY_agedt(ind_subc);
    }
    double dCFeERY_rnddt = (1-FeERY_s)*CFeRETout - CFeERY_rnd/param_.ERY_T_rnd;//rnd, not rand in order to be consistent with paper!!!
    dAdt(compartments.CFeERY_rnd_ind) = dCFeERY_rnddt;
    double CFeERyout=CFeERY_ageout(compartments.CFeERY_agenum-1)+CFeERY_rnd/param_.ERY_T_rnd;//!!!04.12.2019
    double CFeERyout_rel=CFeERyout/param_.CFeERyout_nor;// //!!!04.12.2019
    //cout<<"erythro, line 239"<<endl; 
    //Ferum metabolism: 
    //Hepcidin
    double FERR_P = std::max(0.0,u(compartments.FERR_P_ind)); 
    double F_S = std::max(0.0,u(compartments.F_S_ind)); 
    double F_P = param_.kFeTRF*TRFl+FERR_P;//std::max(0.0,u(compartments.F_P_ind)); 
    //cout<<"erythro, line 245"<<endl; 
    double FHB = std::max(0.0,u(compartments.FHB_ind)); 
    //older:
    double AHEP = (param_.k_HEPFS*F_S/param_.F_S_0+param_.k_HEPFP*F_P/param_.F_P_0+param_.k_HEPHB*HB/param_.HB_nor)/(param_.k_HEPFS+param_.k_HEPFP+param_.k_HEPHB);
    //newere, 27.11.2019!!!:
    //double AHEP = (param_.k_HEPFS*F_S+param_.k_HEPFP*F_P+param_.k_HEPHB*HB/param_.HB_nor)/(param_.k_HEPFS+param_.k_HEPFP+param_.k_HEPHB);
    //double dHEPdt = param_.HEP_max-(param_.HEP_max-param_.HEP_min)*exp(-log(((param_.HEP_max-param_.HEP_min)/(param_.HEP_max-param_.HEP_nor)))*pow(AHEP,param_.HEP_b))-param_.dHEP*HEP;//+HEP_inflamm!!!!-treatment!!!!
    double dHEPdt = Zfun_erythro(AHEP,param_.HEP_min, param_.HEP_nor, param_.HEP_max, param_.HEP_b)-param_.dHEP*HEP;
    dAdt(compartments.HEP_ind) = dHEPdt;
            //Ferritin:
    //cout<<"erythro, line 265"<<endl;
    double TRFu = std::max(0.0,u(compartments.TRFu_ind));
    //param_.kFeTRF to calculate???
    //cout<<"line 290, t = "<<t<<", param_.k_HB = "<<param_.k_HB<<endl;
    double dFERR_Pdt = (F_entero +param_.k_S*F_S+param_.k_HB*FHB)*ZFerroport +param_.k_lu*param_.kFeTRF*TRFl-param_.k_S*FERR_P-param_.k_ul*TRFu*FERR_P/(param_.k_MM+FERR_P) ;// + Fe_inj!!!!
    dAdt(compartments.FERR_P_ind) = dFERR_Pdt;
    //Iron storage:
    double dF_Sdt = -param_.k_S*F_S*ZFerroport+param_.k_S*FERR_P;
    dAdt(compartments.F_S_ind) = dF_Sdt;
    //Transferrin:
    double dTRFldt =  param_.k_ul*TRFu*FERR_P/(param_.k_MM+FERR_P)-param_.k_lu*TRFl-(param_.k_PEB+param_.d_TRFl)*CPEBout_rel*pow(TRFl,param_.alpha);
    double z_var= (param_.k_TRFFP*F_P/param_.F_P_0+ param_.k_TRFHB*HB/param_.HB_nor+param_.k_TRFFS*F_S/param_.F_S_0+param_.k_TRFHEP*HEP/param_.HEP_0)/(param_.k_TRFFP+ param_.k_TRFHB+param_.k_TRFFS+param_.k_TRFHEP);
    double TRFZ = Zfun_erythro(z_var,param_.TRFZ_min,  param_.TRFZ_nor,  param_.TRFZ_max,  param_.TRFZ_b);
    double dTRFudt =  -param_.k_ul*TRFu*FERR_P/(param_.k_MM+FERR_P)+param_.k_lu*TRFl+param_.k_PEB*CPEBout_rel*pow(TRFl,param_.alpha);
    dTRFudt = dTRFudt+param_.k_TRFu*CPEBout_rel*TRFZ-param_.d_TRFu*TRFu;//splitting long formula...
    dAdt(compartments.TRFl_ind) = dTRFldt;
    dAdt(compartments.TRFu_ind) = dTRFudt;
    /*if(t<0.5) 
    {
      cout<<"line 303, t = "<<t<<", HEP = "<<HEP<<", ZFerroport = "<<ZFerroport<<", ZFerroport-1 = "<<ZFerroport-1<<" AHEP = "<<AHEP<<", zfunahep = "<<Zfun_erythro(AHEP,param_.HEP_min, param_.HEP_nor, param_.HEP_max, param_.HEP_b)<<", TRFZ = "<<TRFZ<<", z_var = "<<z_var<<endl;
    }*/
    double TRF = TRFl+TRFu;//overall transferrin
    double TSAT = TRFl/(TRFl+TRFu);//transferrin saturation
    //Iron in erythropoietic cells:
    //Iron recycling:
    double dFHBdt = (1-param_.d_Fe)*CFeERyout_rel-param_.k_HB*FHB*ZFerroport;//instead CFeRETout/param_.CFeRETout_nor!!!! 04.12.2019 
    dAdt(compartments.FHB_ind) = dFHBdt;
    if(infus_label>0)//param_.num_dif_infus
    {
      for (int ind_infus=0; ind_infus <infus_label; ind_infus++){//c++, shift -1  //param_.num_dif_infus
        dAdt(infuscomp(ind_infus,index_subc)-1) = dAdt(infuscomp(ind_infus,index_subc)-1) + infusrate(ind_infus,index_subc);//c++, shift -1
        // cout<<"integralode, line 1342, infuscomp-1 = "<<infuscomp(ind_infus,index_subc)-1<<", t = "<<t<<", ind_infus = "<<ind_infus<<", infus_label= "<< infus_label<<", infusrate = "<< infusrate(ind_infus,index_subc)<<", u(relev) = "<< u(infuscomp(ind_infus,index_subc)-1)<<", dAdt = "<<dAdt(infuscomp(ind_infus,index_subc)-1)<<endl; 
      }
    }
    /*if(t<0.01)//t<0.007
    {
      //cout<<"erythro, line 315, t = " <<t<<", F_S =  "<<F_S<<", F_S_0 = "<<param_.F_S_0<<", F_P = "<<F_P<<", param_.F_P_0 = "<<param_.F_P_0<<", AHEP = "<<AHEP<<endl;
      cout<<"erythro, line 322, k_ul = " <<param_.k_ul<<", FERR_P =  "<<FERR_P<<", k_MM = "<<param_.k_MM<<", k_lu = "<<param_.k_lu<<", k_PEB = "<<param_.k_PEB<<", d_TRFl = "<<param_.d_TRFl<<", alpha = "<<param_.alpha<<", CPEBout = "<<CPEBout<<", param_.CFeUnitfactor = "<<param_.CFeUnitfactor<<endl;
      cout<<"erythro, line 317, dTRFldt = " <<dTRFldt<<",  dTRFud = "<< dTRFudt<<", TRFu = "<<TRFu<<", TRFl = "<<TRFl<<endl;
      cout<<"erythro, line 318, CEPO_int_rel = " <<CEPO_int_rel <<", CEPO_int = "<<CEPO_int<< ", param_.CEPO_int_0 = "<<param_.CEPO_int_0<<", AHEP = "<<AHEP<<", param_.dHEP = "<<param_.dHEP<<endl;
      cout<<"erythro, line 319, F_S = " <<F_S <<", F_P = "<<F_P<< ", HB = "<<HB<<", dHEPdt = " <<dHEPdt<<endl;
      cout<<"erythro, line 320, k_HEPFS = " <<param_.k_HEPFS<<", k_HEPFP = "<< param_.k_HEPFP<<", k_HEPHB = "<<param_.k_HEPHB<<", F_S/param_.F_S_0 = "<<F_S/param_.F_S_0<<", F_P/param_.F_P_0 = "<<F_P/param_.F_P_0<<", HB/param_.HB_nor = "<<HB/param_.HB_nor<<endl;
      cout<<"erythro, line 321, dFERR_Pdt = " <<dFERR_Pdt<<",  (F_entero +param_.k_S*F_S+param_.k_HB*FHB)*ZFerroport = "<< (F_entero +param_.k_S*F_S+param_.k_HB*FHB)*ZFerroport<<", param_.k_lu*param_.kFeTRF*TRFl = "<<param_.k_lu*param_.kFeTRF*TRFl<<", param_.k_S*FERR_P = "<<param_.k_S*FERR_P<<", param_.k_ul*TRFu*FERR_P/(param_.k_MM+FERR_P) = "<<param_.k_ul*TRFu*FERR_P/(param_.k_MM+FERR_P)<<endl;
       
      cout<<"erythro, line 329, AHEP = " <<AHEP<<", F_P= "<<F_P<<", F_P_0= "<<param_.F_P_0<<", param_.dHEP = "<<param_.dHEP<<", TRFl = "<<TRFl<<endl;
      cout<<"erythro, line 329, F_entero = " <<F_entero<<", kFeTRF = "<<param_.kFeTRF<<",  param_.k_S*F_S = "<< param_.k_S*F_S<<", param_.k_HB*FHB = "<<param_.k_HB*FHB<<", ZFerroport = "<<ZFerroport<<endl;
      cout<<"erythro, line 329, t = " <<t<<", dFHBdt =  "<<dFHBdt<<", CFeERyout_rel = "<<CFeERyout_rel<<", CFeRETout/param_.CFeRETout_nor = "<<CFeRETout/param_.CFeRETout_nor<<", FHB = "<<FHB<<", param_.d_Fe = "<<param_.d_Fe<<", k_HB= "<<param_.k_HB<<", ZFerroport= "<<ZFerroport<<endl;
    }*/
    return dAdt;
  }
 ////
 /// Ksi delayed drug effect in erythro model:
 DoubleVector erythroksi(DoubleVector A, DoubleVector outputvect, double k_drug_delay, int compartmentsnum, IntegerVector  compartments_ind, int num_var, double k_drug_S, double k_drug_BE,double k_drug_CE,double k_drug_PEB,double k_drug_MEB,double k_drug_RET, double t)
 {
   DoubleVector ksi_curr(compartmentsnum);
   //DoubleVector dksi_currdt(compartmentsnum);
   DoubleVector ksi_out(compartmentsnum+1);
   double drug_influx = 0;
   for(int ind_subc = 0;ind_subc<compartmentsnum;ind_subc++){//
     ksi_curr(ind_subc) = std::max(0.0,A(compartments_ind(ind_subc)));
     outputvect(compartments_ind(ind_subc)) = drug_influx-k_drug_delay*ksi_curr(ind_subc);//dksi_currdt(ind_subc)
     /*if(t<0.01){
       cout<<", l 347, k_drug_delay = "<<k_drug_delay<<", ind_subc= "<<ind_subc<<", drug_influx = "<<drug_influx<<", ksi_curr(ind_subc)= "<<ksi_curr(ind_subc)<<"comp_ind= "<<compartments_ind(ind_subc)<<endl;
     }*/
     drug_influx = k_drug_delay*ksi_curr(ind_subc);
     /*if(t<0.01){
        cout<<", l 352, k_drug_delay = "<<k_drug_delay<<", ind_subc= "<<ind_subc<<", drug_influx = "<<drug_influx<<", ksi_curr(ind_subc)= "<<ksi_curr(ind_subc)<<"d..dt = "<<outputvect(compartments_ind(ind_subc))<<", k_drug_PEB = "<<k_drug_PEB<<endl;
        cout<<", l 353,chemdelay = "<<ksi_curr(0)<<", "<<ksi_curr(1)<<", "<<ksi_curr(2)<<", "<<ksi_curr(3)<<", "<<"d..dt = "<<outputvect(compartments_ind(0))<<", "<<outputvect(compartments_ind(1))<<", "<<outputvect(compartments_ind(2))<<", "<<outputvect(compartments_ind(3))<<", "<<", t= "<<t<<endl;
     }*/  //ksi_out(ind_subc) = dksi_currdt(ind_subc);
   }
   //ksi_out(compartmentsnum) = drug_influx;
   outputvect(num_var) = outputvect(num_var) + 1.1106781112*k_drug_S*drug_influx;//Ksis_S;//Ksi0;
   outputvect(num_var + 1) = outputvect(num_var + 1) + 1.1106781112*k_drug_BE*drug_influx;//Ksi_BE;//Ksis_s0;
   outputvect(num_var + 2) = outputvect(num_var + 2) + 1.1106781112*k_drug_CE*drug_influx;//Ksi_CE;
   outputvect(num_var + 3) = outputvect(num_var + 3) + 1.1106781112*k_drug_PEB*drug_influx;//Ksi_PEB;
   outputvect(num_var + 4) = outputvect(num_var + 4) + 1.1106781112*k_drug_MEB*drug_influx;//Ksi_MEB;
   outputvect(num_var + 5) = outputvect(num_var + 5) + 1.1106781112*k_drug_RET*drug_influx;//Ksi_RET;
   return outputvect;//ksi_out;
 }
 DoubleVector UpdateCompartmentsPKPDErythro( DoubleVector A, DoubleVector dAdt, erythro_par param_,
                                             erythro_compartments compartments00, CharacterVector compnames,
                                             Compl_erythro_variables compl_varstart, double ZFerroport, double t)//double Ksi, double Ksis_s,   DoubleVector dAdt,//DoubleVector parval,CharacterVector parnames, int numpar,NumericMatrix compind, DoubleVector compnum, DoubleVector comppar,
    //DoubleVector g, DoubleVector G, DoubleVector ksc, DoubleVector Cplcnor, DoubleVector Cplsnor, 
    //DoubleVector Cmkcnor, DoubleVector CCmnor
 {
   ////
   //cout<<"erythro, update PK line 361, ZFerroport= "<<ZFerroport<<endl;
   int num_var = A.length();
   DoubleVector output_(num_var+8);////+12Exact dimention to determine!!!
   for(int ind_subc = 0;ind_subc<num_var;ind_subc++)
   {
     output_(ind_subc) = dAdt(ind_subc);
   }
   output_(num_var) = 0;//Ksis_S;//Ksi0;
   output_(num_var + 1) = 0;//Ksi_BE;//Ksis_s0;
   output_(num_var + 2) = 0;//Ksi_CE;
   output_(num_var + 3) = 0;//Ksi_PEB;
   output_(num_var + 4) = 0;//Ksi_MEB;
   output_(num_var + 5) = 0;//Ksi_RET;
   output_(num_var + 6) = 0;// EPO_exog;
   
   //cout<<"erythro, update PK line 335"<<endl;
   
   //cout<<"pdateCompartmentsPKPDMEchanisticKomarova_ref3, line 1260"<<endl;
   //longcito=0;
   double F_oral_in=(1+param_.d_entero+param_.ZFerroport_nor)*param_.FeDiet_nor;//???
   //cout<<"erythro, update PK line 381, F_oral_in= "<<F_oral_in<<endl;
   for(int ind_comp =0; ind_comp<compartments00.NumOfCompartments; ind_comp++)
   {  
     
     
     //cout<<"pdateCompartmentsPKPDMEchanisticKomarova_ref3, line 1279"<<endl;
     
     if(strcmp(compnames(ind_comp),"ksipaclitaxel")==0){
       //ksimem_lab=1;
       output_ = erythroksi(A, output_, param_.k_pacliaxel_delay, compartments00.ksipaclitaxelnum, compartments00.ksipaclitaxel_ind, num_var, param_.k_pacliaxel_S, param_.k_pacliaxel_BE, param_.k_pacliaxel_CE, param_.k_pacliaxel_PEB, param_.k_pacliaxel_MEB, param_.k_pacliaxel_RET,t);
     }
     if(strcmp(compnames(ind_comp),"ksicyclodox")==0){
       //ksimem_lab=1;
       /*if(t<0.01){
       cout<<" l 405, compartments00.ksicyclodox_ind = "<<compartments00.ksicyclodox_ind<<", compartments00.ksicyclodoxnum= "<<compartments00.ksicyclodoxnum<<", t= "<<t<<", A = "<<A(compartments00.ksicyclodox_ind(0))<<", "<<A(compartments00.ksicyclodox_ind(1))<<", "<<A(compartments00.ksicyclodox_ind(2))<<", "<<A(compartments00.ksicyclodox_ind(3))<<", "<<", dadt = "<<output_(compartments00.ksicyclodox_ind(0))<<", "<<output_(compartments00.ksicyclodox_ind(1))<<", "<<output_(compartments00.ksicyclodox_ind(2))<<", "<<output_(compartments00.ksicyclodox_ind(3))<<endl;
       }*/
       output_ = erythroksi(A, output_, param_.k_cyclodox_delay, compartments00.ksicyclodoxnum, compartments00.ksicyclodox_ind, num_var, param_.k_cyclodox_S, param_.k_cyclodox_BE, param_.k_cyclodox_CE, param_.k_cyclodox_PEB, param_.k_cyclodox_MEB, param_.k_cyclodox_RET,t);
       /*if(t<0.01){
       cout<<" l 408, compartments00.ksicyclodox_ind = "<<compartments00.ksicyclodox_ind<<", compartments00.ksicyclodoxnum= "<<compartments00.ksicyclodoxnum<<", t= "<<t<<", A = "<<A(compartments00.ksicyclodox_ind(0))<<", "<<A(compartments00.ksicyclodox_ind(1))<<", "<<A(compartments00.ksicyclodox_ind(2))<<", "<<A(compartments00.ksicyclodox_ind(3))<<", "<<", dadt = "<<output_(compartments00.ksicyclodox_ind(0))<<", "<<output_(compartments00.ksicyclodox_ind(1))<<", "<<output_(compartments00.ksicyclodox_ind(2))<<", "<<output_(compartments00.ksicyclodox_ind(3))<<endl;
       cout<<" l 409, k_cyclodox_S = "<<param_.k_cyclodox_S<<", k_cyclodox_BE = "<<param_.k_cyclodox_BE<<", k_cyclodox_CE = "<<param_.k_cyclodox_CE<<", k_cyclodox_PEB = "<<param_.k_cyclodox_PEB<<", k_cyclodox_MEB = "<<param_.k_cyclodox_MEB<<", k_cyclodox_RET = "<<param_.k_cyclodox_RET<<endl;
       }*/
     }
     /*if(t<0.01){
       cout<<" l 413, ind_comp = "<<ind_comp<<", compnames(ind_comp) = "<<compnames(ind_comp)<<endl;
     }*/
     if(strcmp(compnames(ind_comp),"ksietoposide")==0){
       //ksimem_lab=1;
       output_ = erythroksi(A, output_, param_.k_pacliaxel_delay, compartments00.ksietoposidenum, compartments00.ksietoposide_ind, num_var, param_.k_etoposide_S, param_.k_pacliaxel_BE, param_.k_etoposide_CE, param_.k_etoposide_PEB, param_.k_etoposide_MEB, param_.k_etoposide_RET,t);
     }
     if(strcmp(compnames(ind_comp),"ksiprocarbazine")==0){
       output_ = erythroksi(A, output_, param_.k_pacliaxel_delay, compartments00.ksietoposidenum, compartments00.ksietoposide_ind, num_var, param_.k_procarbazine_S, param_.k_procarbazine_BE, param_.k_procarbazine_CE, param_.k_procarbazine_PEB, param_.k_procarbazine_MEB, param_.k_procarbazine_RET,t);
     }
     if(strcmp(compnames(ind_comp),"ksibleomycin")==0){
       //ksimem_lab=1;
       output_ = erythroksi(A, output_, param_.k_pacliaxel_delay, compartments00.ksietoposidenum, compartments00.ksietoposide_ind, num_var, param_.k_bleomycin_S, param_.k_bleomycin_BE, param_.k_bleomycin_CE, param_.k_bleomycin_PEB, param_.k_bleomycin_MEB, param_.k_bleomycin_RET,t);
     }
     if(strcmp(compnames(ind_comp),"ksiplatinum")==0){
       //ksimem_lab=1;
       output_ = erythroksi(A, output_, param_.k_pacliaxel_delay, compartments00.ksiplatinumnum, compartments00.ksiplatinum_ind, num_var, param_.k_platinum_S, param_.k_platinum_BE, param_.k_platinum_CE, param_.k_platinum_PEB, param_.k_platinum_MEB, param_.k_platinum_RET,t);
     }
     if(strcmp(compnames(ind_comp),"ksiepirubicin")==0){
       //ksimem_lab=1;
       output_ = erythroksi(A, output_, param_.k_pacliaxel_delay, compartments00.ksiepirubicinnum, compartments00.ksiepirubicin_ind, num_var, param_.k_epirubicin_S, param_.k_epirubicin_BE, param_.k_epirubicin_CE, param_.k_epirubicin_PEB, param_.k_epirubicin_MEB, param_.k_epirubicin_RET,t);
     } 
     //cout<<"erythro, update PK line 372"<<endl;
     if(strcmp(compnames(ind_comp),"CEPO_sc")==0)
     {
       ///EPO exogenous:
       //cout<<"erythro, update PK line 376"<<endl;
       double CEPO_sc = std::max(0.0,A(compartments00.CEPO_sc_ind));
       DoubleVector CEPO_F(compartments00.CEPO_Fnum);
       DoubleVector CEPO_L(compartments00.CEPO_Lnum);
       for(int ind_subc = 0;ind_subc<compartments00.CEPO_Fnum;ind_subc++)//compartments00.CEPO_Fnum = compartments00.CEPO_Lnum
       {
         CEPO_F(ind_subc)=std::max(0.0,A(compartments00.CEPO_F_ind(ind_subc)));
       }
       for(int ind_subc = 0;ind_subc<compartments00.CEPO_Lnum;ind_subc++)//compartments00.CEPO_Fnum = compartments00.CEPO_Lnum
       {
         CEPO_L(ind_subc)=std::max(0.0,A(compartments00.CEPO_L_ind(ind_subc)));
       }
       double CEPO_Ly = std::max(0.0,A(compartments00.CEPO_Ly_ind));
       double dCEPO_scdt =  -CEPO_sc*(param_.kFa+param_.kFL+param_.kFe);//(7) Schirm Scholz 2013
      /* if(t<0.1){
        cout<<"erythro, update PK line 454, kFa, kFL, kFe:"<<param_.kFa<<","<<param_.kFL<<","<<param_.kFe<<", (param_.kFa+param_.kFL+param_.kFe)= "<<(param_.kFa+param_.kFL+param_.kFe)<<", t = "<<t<<", CEPO_sc = "<<CEPO_sc<<", dCEPO_scdt = "<<dCEPO_scdt<<endl;
      }*/
       output_(compartments00.CEPO_sc_ind)=dCEPO_scdt;
       DoubleVector dCEPO_Fdt(compartments00.CEPO_Fnum);
       DoubleVector dCEPO_Ldt(compartments00.CEPO_Lnum);
       DoubleVector CEPO_F_out(compartments00.CEPO_Fnum+1);// !!! it is more convenient to define it as a shifted vector
       DoubleVector CEPO_L_out(compartments00.CEPO_Fnum+1);// !!! it is more convenient to define it as a shifted vector
       CEPO_F_out(0)=CEPO_sc*param_.kFa;
       CEPO_L_out(0)=CEPO_sc*param_.kFL;
       //cout<<"erythro, update PK line 441"<<endl;
       for(int ind_subc = 0;ind_subc<compartments00.CEPO_Fnum;ind_subc++)//compartments00.CEPO_Fnum = compartments00.CEPO_Lnum
       {
         CEPO_F_out(ind_subc+1)=CEPO_F(ind_subc)*param_.kFDelay;
         dCEPO_Fdt(ind_subc)=CEPO_F_out(ind_subc)-param_.kFDelay*CEPO_F(ind_subc);//(8) Schirm Scholz 2013
         output_(compartments00.CEPO_F_ind(ind_subc)) = dCEPO_Fdt(ind_subc);
       }
       //cout<<"erythro, update PK line 404"<<endl;
       for(int ind_subc = 0;ind_subc<compartments00.CEPO_Lnum;ind_subc++)//compartments00.CEPO_Fnum = compartments00.CEPO_Lnum
       {
         CEPO_L_out(ind_subc+1)=CEPO_L(ind_subc)*param_.kLDelay;
         dCEPO_Ldt(ind_subc)=CEPO_L_out(ind_subc)-param_.kLDelay*CEPO_L(ind_subc);//(9) Schirm Scholz 2013
         output_(compartments00.CEPO_L_ind(ind_subc)) = dCEPO_Ldt(ind_subc);
       } 
       //cout<<"erythro, update PK line 411"<<endl;
       double dCEPO_Lydt = CEPO_L_out(compartments00.CEPO_Lnum) -CEPO_Ly*(param_.kLa+param_.kLe);//(10) Schirm Scholz 2013
       //cout<<"erythro, update PK line 413"<<endl;
       double EPO_exog = (CEPO_Ly*param_.kLa+CEPO_F_out(compartments00.CEPO_Fnum))/param_.EPO_Vc;// (12) Schirm Scholz 2013 for subcutaneously administered EPO. (13) Schirm Scholz 2013 for intravenous injections should be updated later!!!! 
       //cout<<"erythro, update PK line 415"<<endl;
       output_(compartments00.CEPO_Ly_ind) = dCEPO_Lydt;
       //cout<<"erythro, update PK line 417"<<endl;
       output_(num_var + 6) = EPO_exog;
       //cout<<"erythro, update PK line 419"<<endl;
     }
     //cout<<"erythro, update PK line 467, F_oral_in= "<<F_oral_in<<endl;
     if(strcmp(compnames(ind_comp),"CFe")==0)
     {
       //double F_oral = std::max(0.0,A(compartments00.F_oral_ind)); //????
       double CFe = std::max(0.0,A(compartments00.CFe_ind)); 
       double dCFedt = -param_.Delay_intest*CFe;
       output_(compartments00.CFe_ind) = dCFedt;
       F_oral_in = F_oral_in+param_.Delay_intest*CFe;//06.12.2019!!!!!  //F_oral_in+CFe/param_.ZFerroport_min;//param_.Delay_intest*???!!!!05.12.2019
       /*if(t<0.01)
       {
         cout<<"erythro, update PK line 479, t="<<t<<" dCFedt= "<<dCFedt<<", CFe= "<<CFe<<", F_oral_in= "<<F_oral_in<<", Fe_oralbasic = "<<(1+param_.d_entero+param_.ZFerroport_nor)*param_.FeDiet_nor<<", d_entero= "<<param_.d_entero<<", param_.Delay_intest= "<<param_.Delay_intest<<", ZFerroport_nor= "<<param_.ZFerroport_nor<<", FeDiet_nor= "<<param_.FeDiet_nor<<endl;
       }*/
       //cout<<"erythro, update PK line 475, dCFedt= "<<dCFedt<<", CFe= "<<CFe<<"F_oral_in= "<<F_oral_in<<endl;
     }
     //cout<<"erythro, update PK line 477, F_oral_in= "<<F_oral_in<<endl;//Ksi0,Ksis_s0,CGCSF_scinput,KsiPred,longcito,Ksimkcimm,Ksimkc,KsiPGB,ksiMGB,Ksicytostatic,Ksiscytostatic
     //cout<<"Line 1624, Ksi0= "<<Ksi0<<", CGCSF_scinput= "<<CGCSF_scinput<<", KsiPred = "<<KsiPred<<", longcito = "<<longcito<<", Ksimkcimm= "<<Ksimkcimm<<", Ksimkc= "<<Ksimkc<<endl;
     
   }
   //cout<<"erythro, update PK line 478, F_oral_in= "<<F_oral_in<<endl;
   double F_entero = std::max(0.0,A(compartments00.F_entero_ind)); 
   double dF_enterodt =  param_.k_intest*F_oral_in/(F_oral_in+param_.Fe_intest_max)-(param_.d_entero+ZFerroport)*F_entero;
   output_(compartments00.F_entero_ind) = dF_enterodt;
   output_(num_var + 7) = F_entero;
   //output_(num_var + 7) = param_.F_entero_nor;// F_entero; in the past!!!!
   /*if(t<0.01)
   {
      cout<<"erythro, update PK line 483, t="<<t<<" F_entero= "<<F_entero<<", dF_enterodt = "<<dF_enterodt<<", ZFerroport= "<<ZFerroport<<", output_(num_var + 7)= "<<output_(num_var + 7)<<",k_intest = "<<param_.k_intest<<", Fe_intest_max= "<<param_.Fe_intest_max<<endl;
   }*/
   return output_;
 } 
 
  
 
 
