# Supplementary material for: A biomathematical model of human erythropoiesis and iron metabolism
Source: Sci Rep. 2020 May 25;10:8602. doi: 10.1038/s41598-020-65313-5 (PMC7248076; doi:10.1038/s41598-020-65313-5)
Supplement: Supplementary file 5 — A biomathematical model of human erythropoiesis and iron metabolism: Simulation Model. [file 41598_2020_65313_MOESM5_ESM.zip › ErythroShort/ExtractPredictionsFunctions.R]

#measurements$data[measurements$namesmeasdata=="T",]
#unique(measurements$data[measurements$namesmeasdata=="T",])
#extractrelevind(tall=S[,1],measurements$data[measurements$namesmeasdata=="T",])
#extractsolrelevindapprox<-function(tall,t,ytall)
GetResidErrFromPredicted<-function(simul_struct,ytype,measurements,main_struct)#measurements$dataytypes,
{  #main_struct$logres[ind_ytypenum] option is abolished!!!!
  out_<-list()
  #out_$indivLL1 <- 0;
  #out_$indivLL10 <- 0;
  out_$quadrresidvar <- list();
  out_$quadrresidvarvect <- list();
  out_$quadrresid <- list();
  for (ind_ytype0 in 1:ytype$num)
  {#main_struct$YTYPES$num#ytype$num
    ind_ytype <- ytype$list[[ind_ytype0]];
    ind_ytypenum <- ytype$listnum[ind_ytype0];
    #acurr <- main_struct$acurr[ind_ytypenum];
    observedi<-measurements$data[measurements$namesmeasdata=="Y",measurements$datatypes==ind_ytype];#main_struct$measurements[[ind_indiv]]$datatypes!!!
    if(main_struct$expdist[ind_ytypenum]==1)
    {
      label_transf <- 'log'
    }else if (main_struct$grade_resid_err[ind_ytypenum]==1)
    {
      label_transf <- 'grade'
    }else{
      label_transf <- 'normal'
    }
    
    out_$quadrresidvarvect[[ind_ytypenum]] <- (TransformSol(y=simul_struct$predicted[[ind_ytype]],label_transf ,main_struct,ind_ytype,ind_ytypenum)-
        TransformSol(y = observedi,label_transf ,main_struct,ind_ytype,ind_ytypenum))^2
    out_$quadrresidvar[[ind_ytypenum]]<- sum(out_$quadrresidvarvect[[ind_ytypenum]])
    out_$quadrresid[[ind_ytypenum]] <- (out_$quadrresidvar[[ind_ytypenum]]/length(observedi))^0.5;
    
  }
  ###Output: 
  out_
}

  
GetPredictFromSimul<-function(tall,tobs,S,param_,compartments,ytype,dataytypes)#measurements$dataytypes,
{  #main_struct$logres(ind_ytypenum) option is abolished!!!!
  out_<-list()
  res_<-list()
  timesi<-list()
  predicted<- list()
  for (ind_ytype0 in 1:ytype$num)
  {#main_struct$YTYPES$num#ytype$num
    ind_ytype <- ytype$list[[ind_ytype0]];
    ind_ytypenum <- ytype$listnum[ind_ytype0];
    tobsi<-tobs[dataytypes==ind_ytype]
    timesi[[ind_ytype]] <- tobsi#!!!timesi[[ind_ytypenum]]
    #for (ind_ytype1 in 1:ytype$num)!!! Absolete in Matlab version!!!!???
    #{
      #if(strcmp(ytype$list[[ind_ytype1]],ind_ytype)==1)
      #{#if(ytype$list(ind_ytype1)==ind_ytype)
        res_[[ind_ytypenum]] <- CalculateOutput(tall,tobs,S,param_,compartments,ind_ytype)#CalculateOutput(S,i,ind_ytype1,main_struct,param_,opt_,compartments);
        
        #out_$predicted[[ind_ytypenum]](1:ytype$size[[ind_ytypenum]]) =log(interp1(param_$datatime,res_ ,tobsi));#t);
        predicted[[ind_ytype]] <- extractsolrelevindapprox(tall=tall,t=tobsi,ytall=res_[[ind_ytypenum]])#interp1(param_$datatime,res_ ,tobsi);#t);
        #predicted[[ind_ytypenum]]#!!!
        #}
    #}
    
  }
  out_$res_ <- res_;
  out_$predicted<-predicted;
  out_$timesi<-timesi
  #output!
  out_
}

SimulAllBiolData<-function(step_t,xtot,ind_biol,main_struct)#measurements$dataytypes, tall, ,ytype,dataytypes
{  #
  t_obs<-unique(main_struct$biol$measurements[[ind_biol]]$data[1,])
  t= seq(from = t_obs[1], to = t_obs[length(t_obs)], by = step_t)
  out_ <-list()
  main_struct$biol$now_biol<-1
  CalcResults<-NewSimulIntegralModel(x=xtot,ind_biol=ind_biol,ind_indiv=1,main_struct=main_struct$biol)
  out_$sim <- array(dim = c(length(t),dim(CalcResults$Scompl)[2],main_struct$numindiv))
  out_$sim[,,1]<- extractsolrelevindapproxmatr(tall=CalcResults$Tcompl,t=t,ytall=CalcResults$Scompl)
  for (ind_subj in 2:main_struct$numindiv) {
    CalcResults<-NewSimulIntegralModel(x=xtot,ind_biol=ind_biol,ind_indiv=ind_subj,main_struct=main_struct$biol)
    CalcResults$Scompl
    out_$sim[,,ind_subj]<-extractsolrelevindapproxmatr(tall=CalcResults$Tcompl,t=t,ytall=CalcResults$Scompl)
    print(ind_subj)
  }
  out_$av <- apply(out_$sim,c(1,2),mean)
  out_$sd <- apply(out_$sim,c(1,2),sd)
  out_$t <- t
  out_$complex_par<-CalcResults$complex_par
  ###
  out_
}

CalculateOutput<-function(tall,t,S,complex_par,compartments,ind_ytype)#!!!instead complex_par!!!!
{
  ##no demargination1!!!! Otherwise it is complicated
  demargf<-1
  blood_vol<-complex_par$paramnum$blood_vol;
  if(sum(compartments$names=="Cmkc")>0)
  {
    Cmkcvout <- S[,compartments$Cmkc_ind];
    #mkc_propl  <-  Cmkc(10);
    mkc_p_128  <-  Cmkcvout[,11];#normal value is 0
    mkc_p_64  <-  Cmkcvout[,9];
    mkc_q_32  <-  Cmkcvout[,8];
    mkc_p_32  <-  Cmkcvout[,7];
    mkc_q_16  <-  Cmkcvout[,6];
    mkc_p_16  <-  Cmkcvout[,5];
    mkc_q_8  <-  Cmkcvout[,4];
    mkc_p_8  <-  Cmkcvout[,3];
    mkc_p_4  <-  Cmkcvout[,2];
    mkc_p_2  <-  Cmkcvout[,1];
    
    mkc_p_64_norm  <-  complex_par$paramlist$Cmkcnor[9];
    mkc_q_32_norm  <-  complex_par$paramlist$Cmkcnor[8];
    mkc_p_32_norm  <-  complex_par$paramlist$Cmkcnor[7];
    mkc_q_16_norm  <-  complex_par$paramlist$Cmkcnor[6];
    mkc_p_16_norm  <-  complex_par$paramlist$Cmkcnor[5];
    mkc_q_8_norm  <-  complex_par$paramlist$Cmkcnor[4];
    mkc_p_8_norm  <-  complex_par$paramlist$Cmkcnor[3];
    mkc_p_4_norm  <-  complex_par$paramlist$Cmkcnor[2];
    mkc_p_2_norm  <-  complex_par$paramlist$Cmkcnor[1];
  }
  if(sum(compartments$names=="Ccmdorm")>0)
  {
    blatot<-rowSums(S[,c(compartments$Cs_ind,compartments$Sdorm_ind,compartments$Ccm_ind,compartments$Ccmdorm_ind)])
  #}
  #if(sum(compartments$names=="CG4_ind")>0)
  #{  
    bandbmtot <- rowSums(S[,compartments$CG5_ind]) 
    segbmtot <- rowSums(S[,compartments$CG6_ind]) 
    metatot <- rowSums(S[,compartments$CG4_ind]) 
    bmgraprog<-(blatot+S[,compartments$CPGB_ind]+S[,compartments$CPGBdorm_ind]+metatot+bandbmtot+segbmtot)
  }
  if(sum(compartments$names=="MONOC")==0)
  {
    all_leuko = (demargf*rowSums(S[,c(compartments$CBC_ind,compartments$CSC_ind)])+rowSums(S[,c(compartments$LOC_ind,compartments$LOCF_ind)]))/(blood_vol*10^9)
  }else{
    all_leuko =(S[,compartments$MONOC_ind[compartments$MONOCnum]]/(blood_vol*10^9)) +(demargf*rowSums(S[,c(compartments$CBC_ind,compartments$CSC_ind)])+rowSums(S[,c(compartments$LOC_ind,compartments$LOCF_ind)]))/(blood_vol*10^9)
  }
  #S[,compartments$]
  out_ <-switch (ind_ytype, 
           "MM" = {S[,compartments$MM_ind]},
           "COB" = {S[,compartments$COB_ind]},
           "COC" = {S[,compartments$COC_ind]},
           "CBC" = {demargf*complex_par$paramnum$alphN*S[,compartments$CBC_ind]/(blood_vol*10^9)},
           "CSC" = {demargf*complex_par$paramnum$alphN*S[,compartments$CSC_ind]/(blood_vol*10^9)},
           "ANC"  = {demargf*complex_par$paramnum$alphN*(S[,compartments$CBC_ind]+S[,compartments$CSC_ind])/(blood_vol*10^9)},# no irrelevant optins as in the matlab version
           "Leuko" = {all_leuko}, # no irrelevant optins as in the matlab version
           "LOC" = {rowSums(S[,c(compartments$LOC_ind,compartments$LOCF_ind)])/(blood_vol*10^9)}, # no irrelevant optins as in the matlab version
           "GCSFPeg" = {S[,compartments$CGCSF_cent_peg_ind]+S[,compartments$CGCSF_cent_ind]}, # no irrelevant optins as in the matlab version, complex_par$paramnum$PDGCSFconc=1 always!!!!
           "CD34" = {rowSums(S[,c(compartments$Cs_ind,compartments$Ccm_ind)])},# no irrelevant optins as in the matlab version
           "CPGBGRel" = {S[,compartments$CPGB_ind]/complex_par$paramnum$CPGBnor},
           "MGBRel" = {rowSums(S[,c(compartments$CG4_ind,compartments$CG5_ind,compartments$CG6_ind)])/complex_par$paramnum$CMGBnor},
             #no more relevant option!   #"CGRARel" ={rowSums(S[,compartments$CGRA_ind])/complex_par$paramnum$CGRAnor},
           "GCSFFil" ={S[,compartments$CGCSF_cent_ind]},# no irrelevant optins as in the matlab version, complex_par$paramnum$PDGCSFconc=1 always!!!!
           "MONOC" = {S[,compartments$MONOC_ind[compartments$MONOCnum]]/(blood_vol*10^9)},#{0.007*S[,compartments$CPGB_ind]/(blood_vol*10^9)},#0.6*S[,compartments$Ccm_ind[compartments$Ccmdormnum+1]]/(blood_vol*10^9)
           "MONOLOC" = {(rowSums(S[,c(compartments$LOC_ind,compartments$LOCF_ind)])+S[,compartments$MONOC_ind[compartments$MONOCnum]])/(blood_vol*10^9)},
           "PLCLabeled" ={rowSums(S[,compartments$Cplclab_ind])/(blood_vol*10^9)},
           "PLCAverage" ={rowSums(S[,compartments$Cplc_ind])/(blood_vol*10^9)},
           "PLC" ={rowSums(S[,compartments$Cplc_ind])/(blood_vol*10^9)},
           "TPO" ={S[,compartments$Ctpo_ind]},
           "TPOPegNat" ={S[,compartments$Ctpo_ind]+S[,compartments$TPOpeg_ind[compartments$TPOpegnum]]},
           "MKCRel" ={(mkc_p_2+mkc_p_4*2+mkc_p_8*4+mkc_p_16*8+mkc_p_32*16+mkc_p_64*32+mkc_p_128*64+mkc_q_8*4+mkc_q_16*8+mkc_q_32*16)/(mkc_p_2_norm+mkc_p_4_norm*2+mkc_p_8_norm*4+mkc_p_16_norm*8+mkc_p_32_norm*16+mkc_p_64_norm*32+mkc_q_8_norm*4+mkc_q_16_norm*8+mkc_q_32_norm*16)},
           "MKC" = {(mkc_p_2+mkc_p_4+mkc_p_8+mkc_p_16+mkc_p_32+mkc_p_64+mkc_p_128+mkc_q_8+mkc_q_16+mkc_q_32)/(10^6)},
           "MKCp2" = {100*mkc_p_2/(mkc_p_2+mkc_p_4+mkc_p_8+mkc_p_16+mkc_p_32+mkc_p_64+mkc_p_128+mkc_q_8+mkc_q_16+mkc_q_32)},
           "MKCp4" = {100*mkc_p_4/(mkc_p_2+mkc_p_4+mkc_p_8+mkc_p_16+mkc_p_32+mkc_p_64+mkc_p_128+mkc_q_8+mkc_q_16+mkc_q_32)},
           "MKCp8" = {100*(mkc_p_8+mkc_q_8)/(mkc_p_2+mkc_p_4+mkc_p_8+mkc_p_16+mkc_p_32+mkc_p_64+mkc_p_128+mkc_q_8+mkc_q_16+mkc_q_32)},
           "MKCp16" = {100*(mkc_p_16+mkc_q_16)/(mkc_p_2+mkc_p_4+mkc_p_8+mkc_p_16+mkc_p_32+mkc_p_64+mkc_p_128+mkc_q_8+mkc_q_16+mkc_q_32)},
           "MKCp32" = {100*(mkc_p_32+mkc_q_32)/(mkc_p_2+mkc_p_4+mkc_p_8+mkc_p_16+mkc_p_32+mkc_p_64+mkc_p_128+mkc_q_8+mkc_q_16+mkc_q_32)},
           "MKCp64" = {100*mkc_p_64/(mkc_p_2+mkc_p_4+mkc_p_8+mkc_p_16+mkc_p_32+mkc_p_64+mkc_p_128+mkc_q_8+mkc_q_16+mkc_q_32)},
           "OsteoRel"  = {S[,compartments$COB_ind]/complex_par$paramnum$COBnor}, 
           "MKCp128" ={100*mkc_p_128/(mkc_p_2+mkc_p_4+mkc_p_8+mkc_p_16+mkc_p_32+mkc_p_64+mkc_p_128+mkc_q_8+mkc_q_16+mkc_q_32)},
           "PGBRel" ={rowSums(S[,c(compartments$CPGB_ind,compartments$CPGBdorm_ind)])/(complex_par$paramnum$CPGBnor+complex_par$paramnum$CPGBdormnor)},
           "PGBRelProlif" = {((8+0.5)/complex_par$paramnum$cellcyclelength)*S[,compartments$CPGB_ind]/rowSums(S[,c(compartments$CPGB_ind,compartments$CPGBdorm_ind)])},
           #"PGBRelProlif" = {((8+0.5)/complex_par$paramnum$cyclepgbmax)*S[,compartments$CPGB_ind]/(complex_par$paramnum$CPGBnor+complex_par$paramnum$CPGBdormnor)},
           "PGBRelBM" = {(S[,compartments$CPGB_ind]+S[,compartments$CPGBdorm_ind])/bmgraprog},
           "BlaRel" = {blatot/(complex_par$paramnum$CCmdormnorsum + complex_par$paramnum$CCmnorsum + complex_par$paramnum$Csnor + complex_par$paramnum$Sdormnorm)},
           "BlaRelBM" = {blatot/bmgraprog},
           "CG5Rel" = {rowSums(S[,compartments$CG5_ind])/complex_par$paramnum$CG5norsum},
           "CG5RelBM" = {rowSums(S[,compartments$CG5_ind])/bmgraprog},
           "CG4Rel" = {rowSums(S[,compartments$CG4_ind])/complex_par$paramnum$CG4norsum},
           "CG4RelBM" = {rowSums(S[,compartments$CG4_ind])/bmgraprog},
           "CG6Rel" = {rowSums(S[,compartments$CG6_ind])/complex_par$paramnum$CG6norsum},
           "CG6RelBM" = {rowSums(S[,compartments$CG6_ind])/bmgraprog},
           "EPO" = {S[,compartments$CEPO_cent_ind]},
           "TSAT" = {S[,compartments$TRFl_ind]/(S[,compartments$TRFl_ind]+S[,compartments$TRFu_ind])*(complex_par$paramnum$TRFl_0+complex_par$paramnum$TRFu_0)/complex_par$paramnum$TRFl_0*complex_par$paramnum$TSAT_0*complex_par$paramnum$TSAT_scale},
           #Cells only:complex_par$paramnum$HB_nor*RBC
           #old cell model: "HB" = {complex_par$paramnum$HB_nor*(S[,compartments$CRET_ind]+rowSums(S[,compartments$CERY_age_ind])+S[,compartments$CERY_rnd_ind])/(complex_par$paramnum$CRET_nor+complex_par$paramnum$CERY_nor)},
            "HB" = {(1/complex_par$paramnum$CFeERY_nor0)*complex_par$paramnum$HB_nor*(S[,compartments$CFeERY_rnd_ind]+rowSums(S[,compartments$CFeERY_age_ind]))},#Eisen Kompartiment von Ferry: 1/ERY_nor*HBNormwert*sum(FeEry)#complex_par$paramnum$HB_nor=13.5 oder in der daten
           "RET" = {
             complex_par$paramnum$CRET_nor*S[,compartments$CRET_ind]/complex_par$paramnum$CRET_nor0#0.001*
             },#Normieren!!!!
           "RETpr" = {
             RetRel_0<-complex_par$paramnum$CRET_nor0/(complex_par$paramnum$CERY_nor0 + complex_par$paramnum$CRET_nor0)
             complex_par$paramnum$CRET_norpr*S[,compartments$CRET_ind]/(RetRel_0*(S[,compartments$CRET_ind]+rowSums(S[,compartments$CERY_age_ind])+S[,compartments$CERY_rnd_ind]))
            },#Schirm et al 2013
           "FERR" = {complex_par$paramnum$FERR_P_nor*S[,compartments$F_S_ind]},##Anderes!!!FS*Ferr(start)#####compartments$FERR_P_ind
           "RBC" = {
             if(sum(names(complex_par$paramnum)=="RBC_nor")>0)
             {
               RBC_nor <- complex_par$paramnum$RBC_nor
             }
             else{
               RBC_nor <- (complex_par$paramnum$CERY_nor+0.001*complex_par$paramnum$CRET_nor)
             }
             RBC_nor*(S[,compartments$CRET_ind]+rowSums(S[,compartments$CERY_age_ind])+S[,compartments$CERY_rnd_ind])/(complex_par$paramnum$CERY_nor0 + complex_par$paramnum$CRET_nor0)
             },#Normieren!!!!!
           "ERY" = {complex_par$paramnum$CERY_nor*(rowSums(S[,compartments$CERY_age_ind])+S[,compartments$CERY_rnd_ind])/complex_par$paramnum$CERY_nor0},#!!!!!!
           #"RBC" = {complex_par$paramnum$RBC_nor*(S[,compartments$CRET_ind]+rowSums(S[,compartments$CERY_age_ind])+S[,compartments$CERY_rnd_ind])/(complex_par$paramnum$CRET_nor+complex_par$paramnum$param_.CERY_nor)}
            "HK" = {
              C_ERY<-S[,compartments$CRET_ind]+rowSums(S[,compartments$CERY_age_ind])
              C_RET <- S[,compartments$CRET_ind]
              BLUT_Hknor<-((C_RET+C_ERY)/( (C_RET+C_ERY)+complex_par$paramnum$Blood_P_nor))[1]
              (C_RET+C_ERY)/( (C_RET+C_ERY)+complex_par$paramnum$Blood_P_nor)/BLUT_Hknor*complex_par$paramnum$HK_nor}#S[,compartments$CEPO_cent_ind
           
           #complex_par$paramnum$FERR_P_nor must be read from the initial data!!!!!
);
  out_
}

###simulation errors, when ode23:
GetSimulerror<-function(S,compartments)#measurements$dataytypes,
{  #main_struct$logres(ind_ytypenum) option is abolished!!!!
  rel_error<-array(dim = c(dim(S)[1],compartments$NumofVariables))
  rel_erroreu<-array(dim = c(dim(S)[1],compartments$NumofVariables))#will be abolished in the future
  out_<-list()
  #relative error, no need more;
  #for (ind_t in 1:dim(S)[1])
  #{#main_struct$YTYPES$num#ytype$num
  #  for (indv in 1:compartments$NumofVariables)
  #  {
  #    if((S[ind_t,indv+1]==0)&&(S[ind_t,indv+compartments$NumofVariables+1]==0))
  #    {
  #      rel_error[ind_t,indv]<-0
   #   }else #if(S[ind_t,indv+1]!=0)
   #   {
   #     rel_error[ind_t,indv] <- 0.5*abs(S[ind_t,indv+1]-S[ind_t,indv+compartments$NumofVariables+1])/(abs(S[ind_t,indv+1])+abs(S[ind_t,indv+compartments$NumofVariables+1]))#abs(S[ind_t,indv+1]-S[ind_t,indv+compartments$NumofVariables+1])/S[ind_t,indv+1]
  #    }#else
      #{
      #  rel_error[ind_t,indv] <- NA
      #}
#      if(indv%in%c(73,74))
 #     {
 #       indv
 #     }
 #   }
   
    
  #}
  #out_$rel_error <- rel_error
  out_$simul_error<-S[,(1*compartments$NumofVariables+2):(2*compartments$NumofVariables+1)]#out_$simul_error<-S[,(2*compartments$NumofVariables+2):(3*compartments$NumofVariables+1)]
  #output!
  out_
}
SaveEntireSolution<-function(CompleteSolStruct,main_struct)
{
  entire_sol<-cbind(CompleteSolStruct$Tcompl,CompleteSolStruct$Scompl)
  comp_names_ind<-grep("_ind",names(main_struct$compartments[[1]]))
  comp_names_ind<-comp_names_ind[2:length(comp_names_ind)]##to exclude  "num_ind"  
  entire_sol_name<-vector(length = main_struct$compartments[[1]]$NumofVariables)
  entire_sol_name[1]<-"TIME"
  #ind_i <- 1
  for (ind_n in comp_names_ind)
  {
    comp_n <- strsplit(names(main_struct$compartments[[1]])[ind_n],"_ind")[[1]]#[1]
    sub_comp <- main_struct$compartments[[1]][[names(main_struct$compartments[[1]])[ind_n]]]
    num_subcomp<-length(sub_comp)
    if(num_subcomp==1)
    {
      #ind_i<-ind_i+1
      entire_sol_name[sub_comp+1]<-comp_n
    }else{
      entire_sol_name[sub_comp+1]<-paste(comp_n,1:length(sub_comp), sep="")
    }
    
  }
  colnames(entire_sol) <- entire_sol_name
  write.table(x=entire_sol,file=paste(main_struct$resultspath,'/entiresolution.csv',sep=""), sep = ";" ,  dec = main_struct$dec, row.names=F)
  
}
TransformSol<-function(y,label_transf,main_struct,ind_ytype,ind_ytypenum)
{
  switch(label_transf,
         'log' = {
           out_<-log(y+main_struct$expsens[ind_ytypenum])
         },
         'normal' = {
           out_ <- y^main_struct$transformres[ind_ytypenum]
         },
         'grade' = {
           #if(ind_ytype == 'PLC')
           #{
             out_<-ThromboGradeFuncVect(y,ind_ytype)
           #}
         }
         
  )
  out_
}

ThromboGradeFuncVect<-function(x,ind_ytype)
{
  lx <- length(x)
  if(lx==1)
  {  
    out_ <- ThromboGradeFuncNum(x,ind_ytype)
  }else{
    out_ <- vector(length = lx)
    for(indi in 1:lx)
    {
      out_[indi] <- ThromboGradeFuncNum(x[indi],ind_ytype)
    }
  }
  out_
}

ThromboGradeFuncNum<-function(x,ind_ytype)
{
  switch(ind_ytype,
         'PLC' = { 
            if(x<=75)
            {
              out_ <- -0.04*x+5
            }
            else if(x<=150)
            {
              out_ <- -0.0133333333*x+3
            }
            else
            {
              out_ <- -0.0033333333*x+1.5
            }
           },
         'Leuko' = { 
           if(x<=4)
           {
             out_ <- -x+5
           }
           else
           {
             out_ <- -0.98853213*log(x) + 2.37039651
           }
         },
         'ANC' = { 
           if(x<=4)
           {
             out_ <- -2*x+5
           }
           else
           {
             out_ <- -0.72134752*log(x) + 1.5
           }
         },
         'LOC' = { 
           if(x<=0.8)
           {
             out_ <- -3.33333333*x + 4.66666667
           }
           else if(x<=1)
           {
             out_ <- -5*x+6
           }
           else
           {
             out_ <-  -0.61378291*log(x) + 1.00000000
           }
         }
         
  )
  out_
}
