# Supplementary material for: A biomathematical model of human erythropoiesis and iron metabolism
Source: Sci Rep. 2020 May 25;10:8602. doi: 10.1038/s41598-020-65313-5 (PMC7248076; doi:10.1038/s41598-020-65313-5)
Supplement: Supplementary file 5 — A biomathematical model of human erythropoiesis and iron metabolism: Simulation Model. [file 41598_2020_65313_MOESM5_ESM.zip › ErythroShort/functionsdefliberythro.cpp]

#include <Rcpp.h>
#include <paramclasseserythro.hpp>
#include <vector> 
#include <math.h>   /* tanh, log */  
#include <functionsliberythro.cpp>  
//!!!!DoubleVector initiation is very important for the output. Without it the output is numeric(0)
//#include <rk4.cpp>
//#include <rk4.hpp> 
using namespace std;//for cout<<!!! 
using namespace Rcpp;  
    
erythro_par assignparams_erythro(DoubleVector parval,CharacterVector parnames, int numpar);
erythro_compartments assigncompartments_erythro(CharacterVector compnames,NumericMatrix compind, DoubleVector compnum, DoubleVector comppar);
 
erythro_par assignparams_erythro(DoubleVector parval,CharacterVector parnames, int numpar);
DoubleVector dvectcppzerr_erythro( int num_var);
//[[Rcpp::export]]
//////////////////////////constructparamscomp:
 
/*erythro_par assignparams_erythro(DoubleVector parval,CharacterVector parnames, int numpar)
{
// cout<<parnames<<endl;
erythro_par par00; 
par00.CE_a=1; //Schirm Scholz 2013
par00.PEB_a = 1;//Schirm Scholz 2013
for(int ind_par =0; ind_par<numpar; ind_par++){
//  cout<<"line 20, functionsdeflib; ind_par, numpar = "<<ind_par <<", "<<numpar <<endl;
if(strcmp(parnames(ind_par), "k_el" )==0){
par00.k_el =  parval(ind_par);
//cout<<"line 1576=param_.beto1= "<<par00.beto1 <<endl;
}
if(strcmp(parnames(ind_par), "k_off" )==0){
par00.k_off =  parval(ind_par);
}
par00.k_syn = par00.k_deg*par00.R_0+par00.k_int*par00.CEPO_rb_0;// page 4, Schirm Scholz (2013)

 


}
return par00;
}*/
erythro_compartments assigncompartments_erythro(CharacterVector compnames,NumericMatrix compind, DoubleVector compnum, DoubleVector comppar)
{
  erythro_compartments compartments00;
  compartments00.NumOfCompartments = comppar(0);//!!! 2 par
  compartments00.NumofVariables = comppar(1);
  int ind_subc;
  for(int ind_comp =0; ind_comp<compartments00.NumOfCompartments; ind_comp++)
  { 
    if(strcmp(compnames(ind_comp), "Cs"  )==0){
      compartments00.Csnum = compnum(ind_comp);
      compartments00.Cs_ind = compind(ind_comp,0);
    } 
   
    if(strcmp(compnames(ind_comp), "R_erythro"  )==0){
      compartments00.R_erythronum = compnum(ind_comp);
      compartments00.R_erythro_ind = compind(ind_comp,0);
    }
    if(strcmp(compnames(ind_comp), "CEPO_F"  )==0){
      compartments00.CEPO_Fnum = compnum(ind_comp);
      DoubleVector temp_v4(compnum(ind_comp));
      for(ind_subc = 0;ind_subc<compnum(ind_comp);ind_subc++){
        temp_v4(ind_subc)=compind(ind_comp,ind_subc);
      }
      compartments00.CEPO_F_ind = temp_v4;
    } 
    if(strcmp(compnames(ind_comp), "CEPO_L"  )==0){
      compartments00.CEPO_Lnum = compnum(ind_comp);
      DoubleVector temp_v4(compnum(ind_comp));
      for(ind_subc = 0;ind_subc<compnum(ind_comp);ind_subc++){
        temp_v4(ind_subc)=compind(ind_comp,ind_subc);
      }
      compartments00.CEPO_L_ind = temp_v4;
    } 
    if(strcmp(compnames(ind_comp), "CEPO_sc"  )==0){
      compartments00.CEPO_scnum = compnum(ind_comp);
      compartments00.CEPO_sc_ind = compind(ind_comp,0);
    }
    if(strcmp(compnames(ind_comp), "CEPO_Ly"  )==0){
      compartments00.CEPO_Lynum = compnum(ind_comp);
      compartments00.CEPO_Ly_ind = compind(ind_comp,0);
    }
    if(strcmp(compnames(ind_comp), "CEPO_cent"  )==0){
      compartments00.CEPO_centnum = compnum(ind_comp);
      compartments00.CEPO_cent_ind = compind(ind_comp,0);
    }
    if(strcmp(compnames(ind_comp), "CEPO_rb"  )==0){
      compartments00.CEPO_rbnum = compnum(ind_comp);
      compartments00.CEPO_rb_ind = compind(ind_comp,0);
    }
    if(strcmp(compnames(ind_comp), "CEPO_peri"  )==0){
      compartments00.CEPO_perinum = compnum(ind_comp);
      compartments00.CEPO_peri_ind = compind(ind_comp,0);
    }
    if(strcmp(compnames(ind_comp), "CBE"  )==0){
      compartments00.CBEnum = compnum(ind_comp);
      compartments00.CBE_ind = compind(ind_comp,0);
    }if(strcmp(compnames(ind_comp), "CCE"  )==0){
      compartments00.CCEnum = compnum(ind_comp);
      compartments00.CCE_ind = compind(ind_comp,0);
    }
    if(strcmp(compnames(ind_comp), "CPEB"  )==0){
      compartments00.CPEBnum = compnum(ind_comp);
      compartments00.CPEB_ind = compind(ind_comp,0);
    }
    if(strcmp(compnames(ind_comp), "CMEB"  )==0){
      compartments00.CMEBnum = compnum(ind_comp);
      DoubleVector temp_v4(compnum(ind_comp));
      for(ind_subc = 0;ind_subc<compnum(ind_comp);ind_subc++){
        temp_v4(ind_subc)=compind(ind_comp,ind_subc);
      }
      compartments00.CMEB_ind = temp_v4;
    } 
    if(strcmp(compnames(ind_comp), "CRET"  )==0){
      compartments00.CRETnum = compnum(ind_comp);
      compartments00.CRET_ind = compind(ind_comp,0);
    }
    if(strcmp(compnames(ind_comp), "CERY_rnd"  )==0){
      compartments00.CERY_rndnum = compnum(ind_comp);
      compartments00.CERY_rnd_ind = compind(ind_comp,0);
    }
    if(strcmp(compnames(ind_comp), "CERY_age"  )==0){
      compartments00.CERY_agenum = compnum(ind_comp);
      DoubleVector temp_v4(compnum(ind_comp));
      for(ind_subc = 0;ind_subc<compnum(ind_comp);ind_subc++){
        temp_v4(ind_subc)=compind(ind_comp,ind_subc);
      }
      compartments00.CERY_age_ind = temp_v4;
    } 
    if(strcmp(compnames(ind_comp), "CFeRET"  )==0){
      compartments00.CFeRETnum = compnum(ind_comp);
      compartments00.CFeRET_ind = compind(ind_comp,0);
    }  
    if(strcmp(compnames(ind_comp), "CFeERY_rnd"  )==0){
      compartments00.CFeERY_rndnum = compnum(ind_comp);
      compartments00.CFeERY_rnd_ind = compind(ind_comp,0);
    }
    if(strcmp(compnames(ind_comp), "CFeERY_age"  )==0){
      compartments00.CFeERY_agenum = compnum(ind_comp);
      DoubleVector temp_v4(compnum(ind_comp));
      for(ind_subc = 0;ind_subc<compnum(ind_comp);ind_subc++){
        temp_v4(ind_subc)=compind(ind_comp,ind_subc);
      }
      compartments00.CFeERY_age_ind = temp_v4;
    } 
    if(strcmp(compnames(ind_comp), "CEPO"  )==0){
      compartments00.CEPO_centnum = compnum(ind_comp);
      compartments00.CEPO_cent_ind = compind(ind_comp,0);
    }
    if(strcmp(compnames(ind_comp), "HEP"  )==0){
      compartments00.HEPnum = compnum(ind_comp);
      compartments00.HEP_ind = compind(ind_comp,0);
    }
    if(strcmp(compnames(ind_comp), "FERR_P"  )==0){
      compartments00.FERR_Pnum = compnum(ind_comp);
      compartments00.FERR_P_ind = compind(ind_comp,0);
    }
    if(strcmp(compnames(ind_comp), "FHB"  )==0){
      compartments00.FHBnum = compnum(ind_comp);
      compartments00.FHB_ind = compind(ind_comp,0);
    }
    if(strcmp(compnames(ind_comp), "F_S"  )==0){
      compartments00.F_Snum = compnum(ind_comp);
      compartments00.F_S_ind = compind(ind_comp,0);
    }
    
    if(strcmp(compnames(ind_comp), "TRFl"  )==0){
      compartments00.TRFlnum = compnum(ind_comp);
      compartments00.TRFl_ind = compind(ind_comp,0);
    }
    if(strcmp(compnames(ind_comp), "TRFu"  )==0){
      compartments00.TRFunum = compnum(ind_comp);
      compartments00.TRFu_ind = compind(ind_comp,0);
    }
    if(strcmp(compnames(ind_comp), "CFe"  )==0){
      compartments00.CFenum = compnum(ind_comp);
      compartments00.CFe_ind = compind(ind_comp,0);
    }if(strcmp(compnames(ind_comp), "F_entero"  )==0){
      compartments00.F_enteronum = compnum(ind_comp);
      compartments00.F_entero_ind = compind(ind_comp,0);
    }
    if(strcmp(compnames(ind_comp), "F_oral"  )==0){
      compartments00.F_oralnum = compnum(ind_comp);
      compartments00.F_oral_ind = compind(ind_comp,0);
    }
    if(strcmp(compnames(ind_comp), "CFeMEB"  )==0){
      compartments00.CFeMEBnum = compnum(ind_comp);
      DoubleVector temp_v4(compnum(ind_comp));
      for(ind_subc = 0;ind_subc<compnum(ind_comp);ind_subc++){
        temp_v4(ind_subc)=compind(ind_comp,ind_subc);
      }
      compartments00.CFeMEB_ind = temp_v4;
    } 
    if(strcmp(compnames(ind_comp), "ksipaclitaxel"  )==0){
      compartments00.ksipaclitaxelnum = compnum(ind_comp);
      DoubleVector temp_v4(compnum(ind_comp));
      for(ind_subc = 0;ind_subc<compnum(ind_comp);ind_subc++){
        temp_v4(ind_subc)=compind(ind_comp,ind_subc);
      }
      compartments00.ksipaclitaxel_ind = temp_v4;
    } 
    if(strcmp(compnames(ind_comp), "ksicyclodox"  )==0){
      compartments00.ksicyclodoxnum = compnum(ind_comp);
      DoubleVector temp_v4(compnum(ind_comp));
      for(ind_subc = 0;ind_subc<compnum(ind_comp);ind_subc++){
        temp_v4(ind_subc)=compind(ind_comp,ind_subc);
      }
      compartments00.ksicyclodox_ind = temp_v4;
    } 
    if(strcmp(compnames(ind_comp), "ksietoposide"  )==0){
      compartments00.ksietoposidenum = compnum(ind_comp);
      DoubleVector temp_v4(compnum(ind_comp));
      for(ind_subc = 0;ind_subc<compnum(ind_comp);ind_subc++){
        temp_v4(ind_subc)=compind(ind_comp,ind_subc);
      }
      compartments00.ksietoposide_ind = temp_v4;
    } 
    if(strcmp(compnames(ind_comp), "ksiprocarbazine"  )==0){
      compartments00.ksiprocarbazinenum = compnum(ind_comp);
      DoubleVector temp_v4(compnum(ind_comp));
      for(ind_subc = 0;ind_subc<compnum(ind_comp);ind_subc++){
        temp_v4(ind_subc)=compind(ind_comp,ind_subc);
      }
      compartments00.ksiprocarbazine_ind = temp_v4;
    } 
    if(strcmp(compnames(ind_comp), "ksibleomycin"  )==0){
      compartments00.ksibleomycinnum = compnum(ind_comp);
      DoubleVector temp_v4(compnum(ind_comp));
      for(ind_subc = 0;ind_subc<compnum(ind_comp);ind_subc++){
        temp_v4(ind_subc)=compind(ind_comp,ind_subc);
      }
      compartments00.ksibleomycin_ind = temp_v4;
    } 
    if(strcmp(compnames(ind_comp), "ksiplatinum"  )==0){
      compartments00.ksiplatinumnum = compnum(ind_comp);
      DoubleVector temp_v4(compnum(ind_comp));
      for(ind_subc = 0;ind_subc<compnum(ind_comp);ind_subc++){
        temp_v4(ind_subc)=compind(ind_comp,ind_subc);
      }
      compartments00.ksiplatinum_ind = temp_v4;
    } 
    if(strcmp(compnames(ind_comp), "ksiepirubicin"  )==0){
      compartments00.ksiepirubicinnum = compnum(ind_comp);
      DoubleVector temp_v4(compnum(ind_comp));
      for(ind_subc = 0;ind_subc<compnum(ind_comp);ind_subc++){
        temp_v4(ind_subc)=compind(ind_comp,ind_subc);
      }
      compartments00.ksiepirubicin_ind = temp_v4;
    } 
    /*if(strcmp(compnames(ind_comp), ""  )==0){
    compartments00.num = compnum(ind_comp);
    compartments00._ind = compind(ind_comp,0);
  }
    if(strcmp(compnames(ind_comp), ""  )==0){
    compartments00.num = compnum(ind_comp);
    compartments00._ind = compind(ind_comp,0);
    }*/
    
    //if(strcmp(compnames(ind_comp),"cytostaticosteo")==0){
    //  cout<<"fuck cytostaticosteo"<<endl;
    //  compartments00.cytostaticosteonum = compnum(ind_comp);
    //  compartments00.cytostaticosteo_ind = compind(ind_comp,0);
    //}
    
    //cout<<"compartments00.etoposidenum = "<<compartments00.etoposidenum<<endl;
}
  /////////////////////
  return compartments00;
  }                          

Compl_erythro_variables::Compl_erythro_variables(DoubleVector u,erythro_compartments compartments, CharacterVector compnames)
{
  peg_label = 0;
  tpo_peg_label = 0;
  lympho_label = 0;
  cplclab_label=0;
  num_comp = compnames.length();
  for(int ind_comp =0; ind_comp<num_comp; ind_comp++)
  { 
    if(strcmp(compnames(ind_comp),"CGCSF_cent_peg")==0){
      peg_label = 1;
    }
    if(strcmp(compnames(ind_comp),"TPOpeg")==0){
      tpo_peg_label = 1;
    }
    if(strcmp(compnames(ind_comp),"LOC")==0){
      lympho_label = 1;
    }
    if(strcmp(compnames(ind_comp),"Cplclab")==0){
      cplclab_label = 1;
    }
    
  }
  num_var = u.length();
  dAdt = dvectcppzerr_erythro(num_var);
  PK_stuct = dvectcppzerr_erythro(num_var+10);//temp_v2;
  
  
}
Compl_erythro_variables::~Compl_erythro_variables()//destructor, takes no action
{
  
}


DoubleVector dvectcppzerr_erythro( int num_v)
{
  DoubleVector v_out(num_v);
  
  for(int ind_subc = 0;ind_subc<num_v;ind_subc++)
  {
    v_out(ind_subc) = 0.0;
  }
  return v_out;
}
erythro_par::erythro_par(DoubleVector parval,CharacterVector parnames, int numpar, erythro_compartments compartments)
{
  CE_a=1; //Schirm Scholz 2013
  PEB_a = 1;//Schirm Scholz 2013
  for(int ind_par =0; ind_par<numpar; ind_par++){
    //  cout<<"line 20, functionsdeflib; ind_par, numpar = "<<ind_par <<", "<<numpar <<endl;
    
    
    
    if(strcmp(parnames(ind_par), "RET_q" )==0){
      RET_q=  parval(ind_par);
    }
    if(strcmp(parnames(ind_par), "ERY_T_rnd" )==0){
      ERY_T_rnd=  parval(ind_par);
    }
    if(strcmp(parnames(ind_par), "ERY_T_age" )==0){
      ERY_T_age=  parval(ind_par);
    }
    if(strcmp(parnames(ind_par), "ERY_s_nor" )==0){
      ERY_s_nor=  parval(ind_par);
      FeERY_s_nor = ERY_s_nor;//???
    }
    if(strcmp(parnames(ind_par), "HK_nor" )==0){
      HK_nor=  parval(ind_par);
    }
    if(strcmp(parnames(ind_par), "CERY_nor" )==0){
      CERY_nor=  parval(ind_par);
    }
    if(strcmp(parnames(ind_par), "CRET_nor" )==0){
      CRET_nor=  parval(ind_par);
    }
    if(strcmp(parnames(ind_par), "CRET_norpr" )==0){
      CRET_norpr=  parval(ind_par);
    }
    if(strcmp(parnames(ind_par), "HB_nor" )==0){
      HB_nor=  parval(ind_par);
    }
    if(strcmp(parnames(ind_par), "P_50_ery" )==0){
      P_50_ery=  parval(ind_par);
    }
    if(strcmp(parnames(ind_par), "PA_nor_O2" )==0){
      PA_nor_O2=  parval(ind_par);
    }
    if(strcmp(parnames(ind_par), "del_s__o__2" )==0){
      del_s__o__2=  parval(ind_par);
    }
    if(strcmp(parnames(ind_par), "HB_per_ERY" )==0){
      HB_per_ERY=  parval(ind_par);
    }
    if(strcmp(parnames(ind_par), "gam_ery" )==0){
      gam_ery=  parval(ind_par);
    }
    if(strcmp(parnames(ind_par), "P_endo_max" )==0){
      P_endo_max=  parval(ind_par);
    }
    if(strcmp(parnames(ind_par), "b_EPO" )==0){
      b_EPO=  parval(ind_par);
    }
    if(strcmp(parnames(ind_par), "EPO_Vc" )==0){
      EPO_Vc=  parval(ind_par);
    }
    if(strcmp(parnames(ind_par), "EPO_serum" )==0){
      EPO_serum=  parval(ind_par);
    }
    if(strcmp(parnames(ind_par), "VB" )==0){
      VB=  parval(ind_par);
    }
    if(strcmp(parnames(ind_par), "k_el" )==0){
      k_el=  parval(ind_par);
    }
    if(strcmp(parnames(ind_par), "kepo21" )==0){
      kepo21=  parval(ind_par);
    }
    if(strcmp(parnames(ind_par), "kepo12" )==0){
      kepo12=  parval(ind_par);
    }
    if(strcmp(parnames(ind_par), "k_on" )==0){
      k_on=  parval(ind_par);
    }
    if(strcmp(parnames(ind_par), "k_off" )==0){
      k_off=  parval(ind_par);
    }
    if(strcmp(parnames(ind_par), "R_0" )==0){
      R_0=  parval(ind_par);
    }
    if(strcmp(parnames(ind_par), "k_int" )==0){
      k_int=  parval(ind_par);
    }
    if(strcmp(parnames(ind_par), "k_deg" )==0){
      k_deg=  parval(ind_par);
    }
    if(strcmp(parnames(ind_par), "w_RET" )==0){
      w_RET=  parval(ind_par);
    }
    if(strcmp(parnames(ind_par), "w_MEB" )==0){
      w_MEB=  parval(ind_par);
    }
    if(strcmp(parnames(ind_par), "w_PEB" )==0){
      w_PEB=  parval(ind_par);
    }
    if(strcmp(parnames(ind_par), "w_CE" )==0){
      w_CE=  parval(ind_par);
    }
    if(strcmp(parnames(ind_par), "w_BE" )==0){
      w_BE=  parval(ind_par);
    }
    if(strcmp(parnames(ind_par), "BE_T_min" )==0){
      BE_T_min=  parval(ind_par);
    }
    if(strcmp(parnames(ind_par), "BE_T_nor" )==0){
      BE_T_nor=  parval(ind_par);
    }
    if(strcmp(parnames(ind_par), "BE_T_max" )==0){
      BE_T_max=  parval(ind_par);
    }
    if(strcmp(parnames(ind_par), "BE_T_b" )==0){
      BE_T_b=  parval(ind_par);
    }
    if(strcmp(parnames(ind_par), "BE_A_min" )==0){
      BE_A_min=  parval(ind_par);
    }
    if(strcmp(parnames(ind_par), "BE_A_nor" )==0){
      BE_A_nor=  parval(ind_par);
    }
    if(strcmp(parnames(ind_par), "BE_A_max" )==0){
      BE_A_max=  parval(ind_par);
    }
    if(strcmp(parnames(ind_par), "BE_A_b" )==0){
      BE_A_b=  parval(ind_par);
    }
    
    
    if(strcmp(parnames(ind_par), "CE_A_min" )==0){
      CE_A_min=  parval(ind_par);
    }
    if(strcmp(parnames(ind_par), "CE_A_nor" )==0){
      CE_A_nor=  parval(ind_par);
    }
    if(strcmp(parnames(ind_par), "CE_A_max" )==0){
      CE_A_max=  parval(ind_par);
    }
    if(strcmp(parnames(ind_par), "CE_A_b" )==0){
      CE_A_b=  parval(ind_par);
    }
    if(strcmp(parnames(ind_par), "CE_T_min" )==0){
      CE_T_min=  parval(ind_par);
    }
    if(strcmp(parnames(ind_par), "CE_T_nor" )==0){
      CE_T_nor=  parval(ind_par);
    }
    if(strcmp(parnames(ind_par), "CE_T_max" )==0){
      CE_T_max=  parval(ind_par);
    }
    if(strcmp(parnames(ind_par), "CE_T_b" )==0){
      CE_T_b=  parval(ind_par);
    }
    if(strcmp(parnames(ind_par), "PEB_T_min" )==0){
      PEB_T_min=  parval(ind_par);
    }
    if(strcmp(parnames(ind_par), "PEB_T_nor" )==0){
      PEB_T_nor=  parval(ind_par);
    }
    if(strcmp(parnames(ind_par), "PEB_T_max" )==0){
      PEB_T_max=  parval(ind_par);
    }
    if(strcmp(parnames(ind_par), "PEB_T_b" )==0){
      PEB_T_b=  parval(ind_par);
    }
    if(strcmp(parnames(ind_par), "PEB_A_min" )==0){
      PEB_A_min=  parval(ind_par);
    }
    if(strcmp(parnames(ind_par), "PEB_A_nor" )==0){
      PEB_A_nor=  parval(ind_par);
    }
    if(strcmp(parnames(ind_par), "PEB_A_max" )==0){
      PEB_A_max=  parval(ind_par);
    }
    if(strcmp(parnames(ind_par), "PEB_A_b" )==0){
      PEB_A_b=  parval(ind_par);
    }
    if(strcmp(parnames(ind_par), "MEB_T_min" )==0){
      MEB_T_min=  parval(ind_par);
    }
    if(strcmp(parnames(ind_par), "MEB_T_nor" )==0){
      MEB_T_nor=  parval(ind_par);
    }
    if(strcmp(parnames(ind_par), "MEB_T_max" )==0){
      MEB_T_max=  parval(ind_par);
    }
    if(strcmp(parnames(ind_par), "MEB_T_b" )==0){
      MEB_T_b=  parval(ind_par);
    }
    if(strcmp(parnames(ind_par), "kFa" )==0){
      kFa=  parval(ind_par);
    }
    if(strcmp(parnames(ind_par), "kFe" )==0){
      kFe=  parval(ind_par);
    }
    if(strcmp(parnames(ind_par), "kLDelay" )==0){
      kLDelay=  parval(ind_par);
    }
    if(strcmp(parnames(ind_par), "kLa" )==0){
      kLa=  parval(ind_par);
    }
    if(strcmp(parnames(ind_par), "kLe" )==0){
      kLe=  parval(ind_par);
    }
    if(strcmp(parnames(ind_par), "kFDelay" )==0){
      kFDelay=  parval(ind_par);
    }
    if(strcmp(parnames(ind_par), "kFL" )==0){
      kFL=  parval(ind_par);
    }
    if(strcmp(parnames(ind_par), "Cs_nor" )==0){
      Cs_nor=  parval(ind_par);
    }
    if(strcmp(parnames(ind_par), "tau" )==0){
      tau=  parval(ind_par);
    }
    if(strcmp(parnames(ind_par), "S_p_delta" )==0){
      S_p_delta=  parval(ind_par);
    }
    if(strcmp(parnames(ind_par), "S_a_min" )==0){
      S_a_min=  parval(ind_par);
    }
    if(strcmp(parnames(ind_par), "S_a_nor" )==0){
      S_a_nor=  parval(ind_par);
    }
    if(strcmp(parnames(ind_par), "S_a_int" )==0){
      S_a_int=  parval(ind_par);
    }
    if(strcmp(parnames(ind_par), "S_a_max" )==0){
      S_a_max=  parval(ind_par);
    }
    if(strcmp(parnames(ind_par), "alpha_E" )==0){
      alpha_E=  parval(ind_par);
    }
    if(strcmp(parnames(ind_par), "BE_a_min" )==0){
      BE_a_min=  parval(ind_par);
    }
    if(strcmp(parnames(ind_par), "BE_a_nor" )==0){
      BE_a_nor=  parval(ind_par);
    }
    if(strcmp(parnames(ind_par), "BE_a_int" )==0){
      BE_a_int=  parval(ind_par);
    }
    if(strcmp(parnames(ind_par), "BE_a_max" )==0){
      BE_a_max=  parval(ind_par);
    }
    if(strcmp(parnames(ind_par), "w_E" )==0){
      w_E=  parval(ind_par);
    }
    if(strcmp(parnames(ind_par), "w_G" )==0){
      w_G=  parval(ind_par);
    }
    if(strcmp(parnames(ind_par), "w_S" )==0){
      w_S=  parval(ind_par);
    }
    if(strcmp(parnames(ind_par), "thet_E" )==0){
      thet_E=  parval(ind_par);
    }
    if(strcmp(parnames(ind_par), "thet_G" )==0){
      thet_G=  parval(ind_par);
    }
    if(strcmp(parnames(ind_par), "d_Fe" )==0){
      d_Fe=  parval(ind_par);
    }
    if(strcmp(parnames(ind_par), "k_ul" )==0){
      k_ul=  parval(ind_par);
    }
    if(strcmp(parnames(ind_par), "k_PEB" )==0){
      k_PEB=  parval(ind_par);
    }
    if(strcmp(parnames(ind_par), "k_MM" )==0){
      k_MM=  parval(ind_par);
    }
    if(strcmp(parnames(ind_par), "TRFZ_max" )==0){
      TRFZ_max=  parval(ind_par);
    }
    if(strcmp(parnames(ind_par), "TRFZ_min" )==0){
      TRFZ_min=  parval(ind_par);
    }
    if(strcmp(parnames(ind_par), "TRFZ_nor" )==0){
      TRFZ_nor=  parval(ind_par);
    }
    if(strcmp(parnames(ind_par), "TRFZ_b" )==0){
      TRFZ_b=  parval(ind_par);
    }
    if(strcmp(parnames(ind_par), "k_TRFFP" )==0){
      k_TRFFP=  parval(ind_par);
    }
    if(strcmp(parnames(ind_par), "k_TRFHB" )==0){
      k_TRFHB=  parval(ind_par);
    }
    if(strcmp(parnames(ind_par), "k_TRFFS" )==0){
      k_TRFFS=  parval(ind_par);
    }
    if(strcmp(parnames(ind_par), "k_TRFHEP" )==0){
      k_TRFHEP=  parval(ind_par);
    }
    // Defined from relations (4.9) Schirm Scholz (2019):
    /* if(strcmp(parnames(ind_par), "k_lu" )==0){
      k_lu=  parval(ind_par);
    }//???!!!!11.12.2019
    if(strcmp(parnames(ind_par), "d_TRFu" )==0){
     d_TRFu=  parval(ind_par);
    }//???!!!!11.12.2019
   */ 
    
    if(strcmp(parnames(ind_par), "k_TRFu" )==0){
      k_TRFu=  parval(ind_par);
    }
    if(strcmp(parnames(ind_par), "d_TRFl" )==0){
      d_TRFl=  parval(ind_par);
    }
   //04.12.2019: defined later
    /*if(strcmp(parnames(ind_par), "kFeTRF" )==0){
      kFeTRF=  parval(ind_par);
      cout<<"functionsdeflibery, l 636, kFeTRF = "<<kFeTRF<<endl;
    }*/
       // defined by (4.6) from Schirm Scholz (2019)- reading from data gives error!!!!
    if(strcmp(parnames(ind_par), "ZFerroport_max" )==0){
      ZFerroport_max=  parval(ind_par);
    }
    if(strcmp(parnames(ind_par), "ZFerroport_min" )==0){
      ZFerroport_min=  parval(ind_par);
    }
    if(strcmp(parnames(ind_par), "ZFerroport_nor" )==0){
      ZFerroport_nor=  parval(ind_par);
    }
    if(strcmp(parnames(ind_par), "ZFerroport_b" )==0){
      ZFerroport_b=  parval(ind_par);
    }
    if(strcmp(parnames(ind_par), "FeDiet_nor" )==0){
      FeDiet_nor=  parval(ind_par);
    }
    if(strcmp(parnames(ind_par), "k_HEPFS" )==0){
      k_HEPFS=  parval(ind_par);
    }
    if(strcmp(parnames(ind_par), "k_HEPFP" )==0){
      k_HEPFP=  parval(ind_par);
    }
    if(strcmp(parnames(ind_par), "k_HEPHB" )==0){
      k_HEPHB=  parval(ind_par);
    }
    if(strcmp(parnames(ind_par), "HEP_max" )==0){
      HEP_max=  parval(ind_par);
    }
    if(strcmp(parnames(ind_par), "HEP_0" )==0){
      HEP_0=  parval(ind_par);
    }
    if(strcmp(parnames(ind_par), "HEP_min" )==0){
      HEP_min=  parval(ind_par);
    }
    if(strcmp(parnames(ind_par), "HEP_nor" )==0){
      HEP_nor=  parval(ind_par);
    }
    if(strcmp(parnames(ind_par), "HEP_b" )==0){
      HEP_b=  parval(ind_par);
    }
    /*if(strcmp(parnames(ind_par), "d_HEP" )==0){
      d_HEP=  parval(ind_par);
    }*/
    if(strcmp(parnames(ind_par), "alpha" )==0){
      alpha=  parval(ind_par);
    }
    if(strcmp(parnames(ind_par), "FeERY_out_nor" )==0){
      FeERY_out_nor=  parval(ind_par);
    }
    if(strcmp(parnames(ind_par), "k_S" )==0){
      k_S=  parval(ind_par); 
    }
    /*if(strcmp(parnames(ind_par), "k_HB" )==0){
      k_HB=  parval(ind_par);
    }*/
    if(strcmp(parnames(ind_par), "Fe_intest_max" )==0){
      Fe_intest_max=  parval(ind_par);
    }
    if(strcmp(parnames(ind_par), "Delay_intest" )==0){
      Delay_intest=  parval(ind_par);
    }
    if(strcmp(parnames(ind_par), "d_entero" )==0){
      d_entero=  parval(ind_par);
    }
    /*if(strcmp(parnames(ind_par), "k_intest" )==0){
      k_intest=  parval(ind_par);
    }*/
    if(strcmp(parnames(ind_par), "F_S_0" )==0){
      F_S_0=  parval(ind_par);
    }
    if(strcmp(parnames(ind_par), "FHB_0" )==0){
      FHB_0=  parval(ind_par);
    }
    if(strcmp(parnames(ind_par), "TRFu_0" )==0){
      TRFu_0=  parval(ind_par);
    }
    if(strcmp(parnames(ind_par), "TRFl_0" )==0){
      TRFl_0=  parval(ind_par);
    }
    if(strcmp(parnames(ind_par), "TRF_0" )==0){
      TRF_0=  parval(ind_par);
    }
    if(strcmp(parnames(ind_par), "FERR_P_0" )==0){
      FERR_P_0=  parval(ind_par);
    }
    if(strcmp(parnames(ind_par), "TSAT_0" )==0){
      TSAT_0=  parval(ind_par);
    } 
    
    if(strcmp(parnames(ind_par), "FHB_nor" )==0){
      FHB_nor=  parval(ind_par);
    }
    if(strcmp(parnames(ind_par), "TRF_nor" )==0){
      TRF_nor=  parval(ind_par);
    }
    if(strcmp(parnames(ind_par), "TRFl_nor" )==0){
      TRFl_nor=  parval(ind_par); 
    }
    if(strcmp(parnames(ind_par), "TRFu_nor" )==0){
      TRFu_nor=  parval(ind_par);
    }
    if(strcmp(parnames(ind_par), "F_S_nor" )==0){
      F_S_nor=  parval(ind_par);
    }
    if(strcmp(parnames(ind_par), "TSAT_nor" )==0){
      TSAT_nor=  parval(ind_par);
    }
    /*if(strcmp(parnames(ind_par), "F_entero_nor" )==0){
      F_entero_nor=  parval(ind_par);
    }*/ //4.12.2019
    if(strcmp(parnames(ind_par), "FERR_P_nor" )==0){
      FERR_P_nor=  parval(ind_par);
    }
    if(strcmp(parnames(ind_par), "toxFC_CDCHOP" )==0){
      toxFC_CDCHOP=  parval(ind_par);
    }
    if(strcmp(parnames(ind_par), "k_cyclodox_delay" )==0){
      k_cyclodox_delay=  parval(ind_par);
    }
    if(strcmp(parnames(ind_par), "k_cyclodox_S" )==0){
      k_cyclodox_S=  parval(ind_par);
    }
    if(strcmp(parnames(ind_par), "k_cyclodox_BE" )==0){
      k_cyclodox_BE=  parval(ind_par);
    }
    if(strcmp(parnames(ind_par), "k_cyclodox_CE" )==0){
      k_cyclodox_CE=  parval(ind_par);
    }
    if(strcmp(parnames(ind_par), "k_cyclodox_PEB" )==0){
      k_cyclodox_PEB=  parval(ind_par);
    }
    if(strcmp(parnames(ind_par), "k_cyclodox_MEB" )==0){
      k_cyclodox_MEB=  parval(ind_par);
    }
    if(strcmp(parnames(ind_par), "k_cyclodox_RET" )==0){
      k_cyclodox_RET=  parval(ind_par);
    }
    //solver parameters:
    
    if(strcmp(parnames(ind_par), "minstep" )==0){
      minstep =  parval(ind_par);
    }
    if(strcmp(parnames(ind_par), "lreltol" )==0){
      lreltol =  parval(ind_par);
    }
    if(strcmp(parnames(ind_par), "ureltol" )==0){
      ureltol =  parval(ind_par);
    }
    if(strcmp(parnames(ind_par), "solver_type" )==0){
      solver_type=  parval(ind_par);
    }
    if(strcmp(parnames(ind_par), "maxstep" )==0){
      maxstep=  parval(ind_par);
    }
    if(strcmp(parnames(ind_par), "dt" )==0){
      dt=  parval(ind_par);
    }
    //k_syn = k_deg*R_0+k_int*CEPO_rb_0;// page 4, Schirm Scholz (2013)
    //cout.precision(13);
    //cout<<" l 796; ind_par = ;"<<ind_par<<"; parnames = ;"<< parnames(ind_par)<<"; = ;"<<parval(ind_par)<<";"<<endl;
  }  
  //FeDiet_nor is F_entero_nor
  double Fe_oral_in_nor=FeDiet_nor*(1+d_entero+ZFerroport_nor);
  F_entero_nor = FeDiet_nor;//(k_intest*FeDiet_nor/(FeDiet_nor+Fe_intest_max))/(d_entero+ZFerroport_nor);//4.12.2019!!!!
  k_intest=F_entero_nor/(Fe_oral_in_nor/(Fe_intest_max+Fe_oral_in_nor)/(d_entero+ZFerroport_nor));// FeDiet_nor instead Fe_oral_in_nor 4.12.2019!!!
    //cout<<"functionsdeflibery, l 806, kFeTRF = "
  pnor = 0.5;
  Cs_nor = 1;
  Csout_nor = 2*(1-pnor)*Cs_nor*S_a_nor/tau;
  DoubleVector BE_A_nor_in_out= in_out_from_amplif_erythro( BE_A_nor);//[Acmin0, Acmout0]=in_out_from_amplif(Acm(indcm));Acmin(indcm)=Acmin0; Acmout(indcm)=Acmout0;
  double BE_A_nor_in = BE_A_nor_in_out(0);
  double BE_A_nor_out = BE_A_nor_in_out(1);
  
  CBE_nor = alpha_E*Csout_nor*BE_A_nor_in*BE_T_nor/BE_a_nor;
  CBEout_nor = alpha_E*Csout_nor*BE_A_nor;
  //cout<<"functionsdefliberythro, line 803, CBE_nor = "<<CBE_nor<<", alpha_E = "<< alpha_E<<", Csout_nor = " <<Csout_nor<<", BE_A_nor = "<<BE_A_nor<<", BE_A_nor_in = "<<BE_A_nor_in<<", BE_T_nor ="<<BE_T_nor<<", BE_a_nor = "<<BE_a_nor<<", S_a_nor = "<<S_a_nor<<", pnor= "<<pnor<<", tau = "<< tau<<endl;
  DoubleVector CE_A_nor_in_out= in_out_from_amplif_erythro( CE_A_nor);//[Acmin0, Acmout0]=in_out_from_amplif(Acm(indcm));Acmin(indcm)=Acmin0; Acmout(indcm)=Acmout0;
  double CE_A_nor_in = CE_A_nor_in_out(0);
  double CE_A_nor_out = CE_A_nor_in_out(1);
  CCE_nor =  CBEout_nor*CE_A_nor_in*CE_T_nor;
  CCEout_nor = CBEout_nor*CE_A_nor;// condicioned by CE_a=1
  //cout<<"functionsdefliberythro, line 809, CCEout_nor = "<<CCEout_nor<<", CBEout_nor = "<< CBEout_nor<<", CE_A_nor = " <<CE_A_nor<<endl;
  DoubleVector PEB_A_nor_in_out= in_out_from_amplif_erythro(PEB_A_nor);//[Acmin0, Acmout0]=in_out_from_amplif(Acm(indcm));Acmin(indcm)=Acmin0; Acmout(indcm)=Acmout0;
  double PEB_A_nor_in = PEB_A_nor_in_out(0);
  double PEB_A_nor_out = PEB_A_nor_in_out(1);
  CPEB_nor = CCEout_nor*PEB_A_nor_in*PEB_T_nor;///PEB_a_nor; conditioned PEB_a =1!!!!
  CPEBout_nor =CCEout_nor*PEB_A_nor;
  //cout<<"functionsdefliberythro, line 815, CPEBout_nor = "<<CPEBout_nor<<", CCEout_nor = "<< CCEout_nor<<", PEB_A_nor = " <<PEB_A_nor<<", CPEB_nor= "<<CPEB_nor<<endl; 
  DoubleVector CMEBout_nor(compartments.CMEBnum+1);//redefined for the convenience
  DoubleVector CMEB_nor1(compartments.CMEBnum);
  CMEBout_nor(0) = CPEBout_nor;
  CMEB_norsum = 0;
  for(int ind_subc = 0;ind_subc<compartments.CMEBnum;ind_subc++)
  {
    CMEB_nor1(ind_subc) = CPEBout_nor*MEB_T_nor/compartments.CMEBnum;
    CMEBout_nor(ind_subc+1) = CPEBout_nor;
    CMEB_norsum=CMEB_norsum + CMEB_nor1(ind_subc);
  } 
  CMEB_nor = CMEB_nor1;
  //CFeMEB: 
  DoubleVector CFeMEBout_nor(compartments.CFeMEBnum+1);//redefined for the convenience
  DoubleVector CFeMEB_nor1(compartments.CFeMEBnum);
  double normfe =(k_PEB+d_TRFl)*pow(TRFl_0,alpha);//03.12.2019!!!!!!!or 1- dependent on the definition...
  CFeUnitfactor= CPEBout_nor/normfe;//10.12.2019!!!!! CPEBout_nor/normfe;//05.12.2019!!! Normality factor in order to guarantee the same initial values of Fe and Fe-carrying cells!!!
  //ALternative 02.12.2019:
  //double normfe =(k_PEB+d_TRFl)*CPEBout_nor*pow(TRFl_nor,alpha);//or 1- dependent on the definition...
  CFeMEBout_nor(0) = 1;//10.12.2019!!!!!CPEBout_nor;// 05.12.2019!!!  normfe*1;//!!! 16.07.2019 CPEBout_nor;
  for(int ind_subc = 0;ind_subc<compartments.CFeMEBnum;ind_subc++)
  {
    CFeMEB_nor1(ind_subc) = CPEBout_nor*1*MEB_T_nor/compartments.CFeMEBnum;//normfe* !!!! 14.07.2019 * CPEBout_nor
    CFeMEBout_nor(ind_subc+1) = CPEBout_nor;//!!!!16.07.2019 *CPEBout_nor;//CFeMEBout_nor(ind_subc+1) = CPEBout_nor;
  }
  //cout<<"functionsdefliberythro, line 849, CFeUnitfactor = "<<CFeUnitfactor<<",  CFeMEB_nor1(0) = "<< CFeMEB_nor1(0)<<", CMEB_nor = "<<CMEB_nor<<endl;
  //cout<<"functionsdefliberythro, line 850, CFeMEB_nor1(ind_subc) = "<<1*MEB_T_nor/compartments.CFeMEBnum<<", CPEBout_nor = "<<CPEBout_nor<<", MEB_T_nor = "<<MEB_T_nor<<", compartments.CFeMEBnum = "<<compartments.CFeMEBnum<<", normfe = "<<normfe<<endl;
  CFeMEB_nor = CFeMEB_nor1;
  //ERY:
  CRETout_nor=CMEBout_nor(compartments.CMEBnum);
  DoubleVector CERY_age_nor1(compartments.CERY_agenum);
  DoubleVector CERYout_age_nor(compartments.CERY_agenum);
  CERY_age_nor1(0) = ERY_s_nor*CRETout_nor*ERY_T_age/compartments.CERY_agenum;
  //cout<<"functionsdefliberythro, line 844, init: CERY_age_nor1(0) = "<<CERY_age_nor1(0)<<", ERY_s_nor, CRETout_nor, ERY_T_age, CERY_agenum = "<<ERY_s_nor<<",  "<<CRETout_nor<<",  "<<ERY_T_age<<",  "<< compartments.CERY_agenum<<endl;
  CERYout_age_nor(0) = ERY_s_nor*CRETout_nor/compartments.CERY_agenum; 
  CERY_age_nor1(1) = ERY_s_nor*CRETout_nor*ERY_T_age/compartments.CERY_agenum;
  CERYout_age_nor(1) = CERYout_age_nor(0);
  CERY_nor= CERY_age_nor1(0)+CERY_age_nor1(1);
  for(int ind_subc = 2;ind_subc<compartments.CERY_agenum;ind_subc++)
  {
    CERYout_age_nor(ind_subc) = CERYout_age_nor(0);
    CERY_age_nor1(ind_subc) = CERY_age_nor1(1);//ERY_s_nor*CRETout_nor*ERY_T_age/compartments.CERY_agenum;
    CERY_nor=CERY_nor+CERY_age_nor1(ind_subc);
   // cout<<"functionsdefliberythro, line 854, init: CERY_age_nor1("<<ind_subc<<") = "<<CERY_age_nor1(ind_subc)<<endl;
  }
  CERY_age_nor=CERY_age_nor1;
  CERY_rnd_nor = (1-ERY_s_nor)*CRETout_nor*ERY_T_rnd;
 // cout<<"functionsdefliberythro, line 848, init: CERY_rnd = "<<CERY_rnd_nor<<", ERY_s_nor = "<<ERY_s_nor<<", CRETout_nor = "<<CRETout_nor<<", ERY_T_rnd= "<<ERY_T_rnd<<endl;
  CERY_nor=CERY_nor+CERY_rnd_nor;
  //RET after ERY:
  CRET_nor=CERY_nor*RET_q/(1-RET_q);
  //cout<<"functionsdefliberythro, line 863, CRET_nor = "<< CRET_nor<<", CERY_nor = "<<CERY_nor<<", RET_q= "<<", CERY_age_nor1(0) = "<<CERY_age_nor1(0)<<endl;
  RET_T_nor = (RET_q/(1-RET_q))*((1-ERY_s_nor)*ERY_T_rnd+ERY_s_nor*ERY_T_age);
  //EPO
  CEPO_cent_0 = EPO_serum;///!!! not EPO_serum*EPO_Vc; ???21.11.2019
  CEPO_rb_0 = (k_on/(k_off+k_int))*R_0*CEPO_cent_0;
  CEPO_int_0 = CEPO_rb_0*k_int;//Derived!!!!
  k_syn = k_deg*R_0+k_int*CEPO_rb_0;
  //cout<<"functionsdefliberythro, line 883, k_syn = "<<k_syn<<",  k_deg = "<<k_deg<<", R_0 = "<<R_0<<", k_int = "<<k_int<<", k_on = "<<k_on<<", k_off = "<<k_off<<", CEPO_rb_0 = "<<CEPO_rb_0<<endl;
  P_endo_0 = CEPO_cent_0*k_el - CEPO_rb_0*k_off + k_on*R_0*CEPO_cent_0;
  CEPO_peri_0 = (kepo12/kepo21)*CEPO_cent_0*EPO_Vc;
  //cout<<"functionsdefliberythro, line 886,  CEPO_peri_0 = "<< CEPO_peri_0<<"kepo12 = "<<kepo12<<", kepo21 = "<<kepo21<<", CEPO_cent_0 = "<<CEPO_cent_0<<", EPO_Vc = "<<EPO_Vc<<endl;
  //Fe ERY, RET:
  CFeRETout_nor = CFeMEBout_nor(compartments.CFeMEBnum);
  DoubleVector CFeERY_age_nor1(compartments.CFeERY_agenum);
  DoubleVector CFeERYout_age_nor(compartments.CFeERY_agenum);
  CFeERY_age_nor1(0) = FeERY_s_nor*CFeRETout_nor*ERY_T_age/compartments.CFeERY_agenum; 
  //cout<<"l883, definitions, initial, CFeERY_age_nor1(0) = " <<CFeERY_age_nor1(0)<<", FeERY_s_nor= "<<FeERY_s_nor<<", CFeRETout_nor = "<<CFeRETout_nor<<", ERY_T_age= "<<ERY_T_age<<", compartments.CFeERY_agenum = "<<compartments.CFeERY_agenum<<endl;
  CFeERYout_age_nor(0) = FeERY_s_nor*CFeRETout_nor; 
  CFeERY_age_nor1(1) = FeERY_s_nor*CFeRETout_nor*ERY_T_age/compartments.CFeERY_agenum; 
  CFeERYout_age_nor(1) = CFeERYout_age_nor(0);
  CFeERY_nor= CFeERY_age_nor1(0)+CFeERY_age_nor1(1); 
  for(int ind_subc = 2;ind_subc<compartments.CFeERY_agenum;ind_subc++)
  {
    CFeERYout_age_nor(ind_subc) = CFeERYout_age_nor(0);
    CFeERY_age_nor1(ind_subc) = CFeERY_age_nor1(1);//ERY_s_nor*CRETout_nor*ERY_T_age/compartments.CERY_agenum;
    CFeERY_nor=CFeERY_nor+CFeERY_age_nor1(ind_subc);
  }
  CFeERY_age_nor=CFeERY_age_nor1;
  CFeERY_rnd_nor = (1-FeERY_s_nor)*CFeRETout_nor*ERY_T_rnd; 
  CFeERY_nor = CFeERY_nor+CFeERY_rnd_nor;
  CFeERyout_nor = CFeERYout_age_nor(compartments.CFeERY_agenum-1)+CFeERY_rnd_nor/ERY_T_rnd;
  k_HB = (1-d_Fe)/(FHB_0*ZFerroport_nor);//Corrected 03.12.2018
  //cout<<"functionsdeflibery, l 904, k_HB = "<<k_HB<<", d_Fe ="<<d_Fe<<", FHB_0 = "<<FHB_0<<", ZFerroport_nor= "<<ZFerroport_nor<<", expr "<<(1-d_Fe)/(FHB_0*ZFerroport_nor)<<endl;
  //(-(F_entero_nor+k_S*F_S_0+k_HB*F_HB_0)*ZFerroport_0+k_S*NTBI_0+k_ul*TRFu_0*NTBI_0/(k_MM+NTBI_0))/(k_lu*TRFl_0);
  //Cell lines:
  //RET after ERY:
  FeRET_q=RET_q;//???? 
  CFeRET_nor=CFeERY_nor*FeRET_q/(1-FeRET_q);
  //cout<<"functionsdeflibery, l 900, CFeERY_nor = "<<CFeERY_nor<<", FeRET_q = "<<FeRET_q<<endl;
  S_t_nor_O2 = 100/(pow(P_50_ery/PA_nor_O2,gam_ery)+1)-del_s__o__2;
  P_t_nor_O2 = P_50_ery*pow(S_t_nor_O2/(100-S_t_nor_O2),1/gam_ery);//Hill equation
  k_lu = (k_ul*TRFu_0*FERR_P_0/(k_MM+FERR_P_0)-(k_PEB+d_TRFl)*pow(TRFl_0,alpha))/TRFl_0; //???!!!!11.12.2019
  kFeTRF = (-(F_entero_nor+k_S*F_S_0+k_HB*FHB_0)*ZFerroport_nor+k_S*FERR_P_0+k_ul*TRFu_0*FERR_P_0/(k_MM+FERR_P_0))/(k_lu*TRFl_0);
  //cout<<"functionsdeflibery, l 918, kFeTRF = "<<kFeTRF<<", kFeTRF0 = "<<kFeTRF<<", k_intest= "<<k_intest<<", F_entero_nor= "<<F_entero_nor<<endl;
  //cout<<"functionsdeflibery, l 919, (F_entero_nor+k_S*F_S_0+k_HB*FHB_0)*ZFerroport_nor = "<<(F_entero_nor+k_S*F_S_0+k_HB*FHB_0)*ZFerroport_nor<<", k_S*FERR_P_0+k_ul*TRFu_0*FERR_P_0 = "<<k_S*FERR_P_0+k_ul*TRFu_0*FERR_P_0<<", (k_MM+FERR_P_0)= "<<(k_MM+FERR_P_0)<<", (k_lu*TRFl_0)= "<<(k_lu*TRFl_0)<<endl;
  //cout<<"functionsdeflibery, l 920, F_entero_nor = "<<F_entero_nor<<", ZFerroport_nor = "<<ZFerroport_nor<<", F_S_0 = "<<F_S_0<<", FHB_0 = "<<FHB_0<<", k_S = "<<k_S<<", k_HB = "<<k_HB<<endl;
  
  //alternative, 02.12.2019:
  //k_lu = (k_ul*TRFu_nor*FERR_P_0/(k_MM+FERR_P_0)-(k_PEB+d_TRFl)*pow(TRFl_nor,alpha))/TRFl_nor;
  //cout<<"functionsdeflibery, l 923, kFeTRF = "<<kFeTRF<<endl;
  d_TRFu =  (-k_ul*TRFu_0*FERR_P_0/(k_MM+FERR_P_0)+k_lu*TRFl_0+k_PEB*pow(TRFl_0,alpha)+k_TRFu*TRFZ_nor)/TRFu_0;//???!!!!11.12.2019
  //alternative, 02.12.2019:
  //d_TRFu =  (-k_ul*TRFu_nor*FERR_P_0/(k_MM+FERR_P_0)+k_lu*TRFl_nor+k_PEB*pow(TRFl_nor,alpha)+k_TRFu*TRFZ_nor)/TRFu_nor;
  //cout<<"functionsdeflibery, l 906, kFeTRF = "<<kFeTRF<<endl;
  dHEP=HEP_nor/HEP_0;//1;corrected paper version // simplification of formula in 4.3.1, Schirm Scholz (2019)
  //cout<<"functionsdeflibery, l 908, kFeTRF = "<<kFeTRF<<endl;
  //kFeTRF = (-(k_S*F_S_0+k_HB*FHB_0)*ZFerroport_nor+k_S*FERR_P_0+k_ul*TRFu_0*FERR_P_0/(k_MM+FERR_P_0))/(k_lu*TRFl_0);
  //cout<<"functionsdeflibery, l 910, kFeTRF = "<<kFeTRF<<", k_S = "<<k_S<<", F_S_0 = "<<F_S_0<<", k_HB="<<k_HB<<"delt K_HBformula = "<<k_HB- (1-d_Fe)/(FHB_0*ZFerroport_nor)<<", FHB_0= "<<FHB_0<<", ZFerroport_nor= "<<ZFerroport_nor<<", FERR_P_0= "<<FERR_P_0<<", k_ul= "<<k_ul<<endl;//new 27.11.2019:
  //kFeTRF = (-(F_entero_nor+k_S*F_S_0+k_HB*FHB_0)*ZFerroport_nor+k_S*FERR_P_0+k_ul*TRFu_0*FERR_P_0/(k_MM+FERR_P_0))/(k_lu*TRFl_0);
  //alternative, 02.12.2019:
  //kFeTRF = (-(F_entero_nor+k_S*F_S_0+k_HB*FHB_0)*ZFerroport_nor+k_S*FERR_P_0+k_ul*TRFu_nor*FERR_P_0/(k_MM+FERR_P_0))/(k_lu*TRFl_nor);
  //cout<<"functionsdeflibery, l 912, kFeTRF = "<<kFeTRF<<endl;
  //  (F_entero +param_.k_S*F_S+param_.k_HB*FHB)*ZFerroport +param_.k_lu*param_.kFeTRF*TRFl-param_.k_S*FERR_P-param_.k_ul*TRFu*FERR_P/(param_.k_MM+FERR_P) ;// + Fe_inj!!!!
  F_P_0 = kFeTRF*TRFl_0+FERR_P_0;//kFeTRF*TRFl_nor+FERR_P_0;//!!!! 29.11.2019double F_P = kFeTRF*TRFl_0+FERR_P_0;//old  kFeTRF*TRFl_0+FERR_P_0;//Old
  //cout<<"functionsdeflibery, l 915, kFeTRF = "<<kFeTRF<<", F_entero_nor = "<<F_entero_nor<<endl;
  //double AHEP0 = (k_HEPFS*F_S_0+k_HEPFP*F_P+k_HEPHB*HB_nor)/(k_HEPFS+k_HEPFP+k_HEPHB);
  //dHEP = (HEP_max-(HEP_max-HEP_min)*exp(-log(((HEP_max-HEP_min)/(HEP_max - HEP_nor))*pow(AHEP0,HEP_b))))/HEP_nor;//+HEP_inflamm!!!!-treatment!!!!
  
  /*
  double , R_erythro_0, CEPO_int_0, ;
  double P_t_nor_O2;// normal value of tissue oxygen tension in kidneys 
  double S_t_nor_O2;//normal tissue saturation of oxygen
  double P_50_ery;//partial oxygen pressure corresponding tp S_t_O2 = 50%
  double PA_nor_O2;//arterial oxygen tension, normal value
  double CRET_nor;
  double CERY_nor;
  DoubleVector CMEB_nor;
  double CMEB_norsum; 
  double CPEB_nor;
  double CCE_nor;
  double CBE_nor;
  double RET_T_nor;//defineed in RET section of S Schirm Scholz (2013)
  double Cs_nor, CE_nor, CG_nor;//_0 and nor are equal, see appendix Schirm Scholz 2013,... // equal to Cs_0
  double Csout_nor;
  double ERY_s_nor, CRETout_nor;
  */
  /*
  cout<<" HEP_min, HEP_nor, HEP_max, HEP_b, dHEP = "<<HEP_min<<",  "<<HEP_nor<<",  "<<HEP_max<<",  "<<HEP_b<<",  "<<dHEP<<endl;
  cout<<" k_HEPFS, k_HEPFP, k_HEPHB = "<<k_HEPFS<<",  "<<k_HEPFP<<",  "<<k_HEPHB<<endl;
  cout<<"ZFerroport_max, ZFerroport_min, ZFerroport_nor, ZFerroport_b, FeDiet_nor = "<<ZFerroport_max<<",  "<<ZFerroport_min<<",  "<<ZFerroport_nor<<",  "<<ZFerroport_b<<",  "<<FeDiet_nor<<endl;
  cout<<"Delay_intest, d_entero, k_intest, tFe, Fe_intest_max ="<<Delay_intest<<",  "<<d_entero<<",  "<<k_intest<<",  "<<tFe<<",  "<<Fe_intest_max<<endl;
  cout<<"k_S, k_HB, d_Fe, k_ul,  k_PEB,  k_MM, TRFZ_max,  TRFZ_min = "<<k_S<<",  "<<k_HB<<",  "<<d_Fe<<",  "<<k_ul<<",  "<< k_PEB<<",  "<< k_MM<<",  "<<TRFZ_max<<",  "<< TRFZ_min<<endl;
  cout<<"TRFZ_nor,  TRFZ_b,  k_TRFFP,  k_TRFHB = "<<TRFZ_nor<<",  "<< TRFZ_b<<",  "<< k_TRFFP<<",  "<< k_TRFHB<<endl;
  cout<<"k_TRFFS,  k_TRFHEP, k_TRFu, d_TRFl =   "<< k_TRFFS<<",  "<< k_TRFHEP<<",  "<<k_TRFu<<",  "<<d_TRFl<<endl;
  cout<<"kFeTRF, d_TRFu, k_lu, alpha = "<<kFeTRF<<",  "<<d_TRFu<<",  "<<k_lu<<",  "<<alpha<<endl;
  cout<<"HB_per_ERY, VB,  FeERY_out_nor, F_S_0, FHB_0, TRFu_0, TRFl_0, TRF_0 = "<< HB_per_ERY<<",  "<<VB<<",  "<< FeERY_out_nor<<",  "<<F_S_0<<",  "<<FHB_0<<",  "<<TRFu_0<<",  "<<TRFl_0<<",  "<<TRF_0<<endl;
  cout<<"FERR_P_0, TSAT_0, HEP_0,  TRF_nor, TRFl_nor, TRFu_nor, F_S_nor, TSAT_nor,  FERR_P_nor, toxFC_CDCHOP = "<<FERR_P_0<<",  "<<TSAT_0<<",  "<< HEP_0<<",  "<< TRF_nor<<",  "<<TRFl_nor<<",  "<<TRFu_nor<<",  "<<F_S_nor<<",  "<<TSAT_nor<<",  "<< FERR_P_nor<<",  "<< toxFC_CDCHOP<<endl;
  cout<<"k_HEPFS, k_HEPFP, k_HEPHB, FeDiet_nor = "<<k_HEPFS<<",  "<<k_HEPFP<<",  "<<k_HEPHB<<",  "<<FeDiet_nor<<endl;
  cout<<"ZFerroport_max, ZFerroport_min, ZFerroport_nor, ZFerroport_b = "<<ZFerroport_max<<",  "<<ZFerroport_min<<",  "<<ZFerroport_nor<<",  "<<ZFerroport_b<<endl;
  cout<<"Delay_intest, alpha = "<<Delay_intest<<",  "<<alpha<<endl;
  cout<<"d_entero, k_intest, tFe, Fe_intest_max = "<<d_entero<<",  "<<k_intest<<",  "<<tFe<<",  "<<Fe_intest_max<<endl;
  cout<<"k_S, k_HB, d_Fe, k_ul,  k_PEB,  k_MM = " <<k_S<<",  "<<k_HB<<",  "<<d_Fe<<",  "<<k_ul<<",  "<< k_PEB<<",  "<< k_MM<<endl;
  cout<<"TRFZ_max,  TRFZ_min,  TRFZ_nor,  TRFZ_b = "<<TRFZ_max<<",  "<< TRFZ_min<<",  "<< TRFZ_nor<<",  "<< TRFZ_b<<endl; 
  cout<<"k_TRFFP,  k_TRFHB,  k_TRFFS,  k_TRFHEP, k_TRFu = "<< k_TRFFP<<",  "<< k_TRFHB<<",  "<< k_TRFFS<<",  "<< k_TRFHEP<<",  "<<k_TRFu<<endl;
  cout<<"d_TRFl, kFeTRF, d_TRFu, k_lu = "<<d_TRFl<<",  "<<kFeTRF<<",  "<<d_TRFu<<",  "<<k_lu<<endl;
  cout<<"HB_per_ERY, VB,  FeERY_out_nor, F_S_0, FHB_0 = "<<HB_per_ERY<<",  "<<VB<<",  "<< FeERY_out_nor<<",  "<<F_S_0<<",  "<<FHB_0<<endl;
  cout<<"TRFu_0, TRFl_0, TRF_0, FERR_P_0, TSAT_0 = "<<TRFu_0<<",  "<<TRFl_0<<",  "<<TRF_0<<",  "<<FERR_P_0<<",  "<<TSAT_0<<endl; 
  cout<<"HEP_0, TRF_nor, TRFl_nor, TRFu_nor = "<<HEP_0<<",  "<<TRF_nor<<",  "<<TRFl_nor<<",  "<<TRFu_nor<<endl; 
  cout<<"F_S_nor, TSAT_nor,  FERR_P_nor, toxFC_CDCHOP = "<<F_S_nor<<",  "<<TSAT_nor<<",  "<< FERR_P_nor<<",  "<<toxFC_CDCHOP<<endl;
  */
}
erythro_par::~erythro_par()//destructor, takes no action
{
  
}
