# Supplementary material for: A biomathematical model of human erythropoiesis and iron metabolism
Source: Sci Rep. 2020 May 25;10:8602. doi: 10.1038/s41598-020-65313-5 (PMC7248076; doi:10.1038/s41598-020-65313-5)
Supplement: Supplementary file 5 — A biomathematical model of human erythropoiesis and iron metabolism: Simulation Model. [file 41598_2020_65313_MOESM5_ESM.zip › ErythroShort/functionsliberythro.cpp]

#include <Rcpp.h>
//#include <paramclassesintegral.hpp>
#include <vector>
#include <math.h>   /* tanh, log */
 
  //!!!!DoubleVector initiation is very important for the output. Without it the output is numeric(0)
//#include <rk4.cpp>
  //#include <rk4.hpp> 
  using namespace std;//for cout<<!!! 
  using namespace Rcpp;
  
  //[[Rcpp::export]]


double erythro_selfrenewal_p(double Cs_rel,double CE_rel,double CG_rel, double pdelt, double thet_E, double thet_G)//Schirm Scholz (2013) S
{
  //double pdelt = pnor-pmin;// = pmax-pnor!!!!
  double thet_S = 0;//, thet_E, thet_G;
  if(Cs_rel<=1)
  {
    thet_S = 2/(pow(Cs_rel,0.6));//05.12.2019!!!!!
  }else{
    thet_S = 2;
  }
  //??? The following is the same as for thet_S???
  //cout<<"l 27 functions, thet_E"<<thet_E<<", thet_G = "<<thet_G<<", thet_S ="<<thet_S<<", Cs_rel= "<<Cs_rel<<", CE_rel = "<<CE_rel<<", CG_rel = "<<CG_rel<<", pdelt = "<<pdelt<<endl;
  double p=pdelt*tanh(-thet_S*(Cs_rel-1)-thet_E*(CE_rel-1))+0.5;//05.12.2019 ohne -thet_G*(CG_rel-1) !!!!!
  return p;
}
double erythro_prolif_f(double Cs_rel,double CE_rel,double CG_rel, double aX_min, double aX_nor, double aX_int, double aX_max, double wE, double wG, double wS)//Schirm Scholz (2013) S
{
  double x = wE*log(CE_rel);//05.12.2019 ohne +wG*log(CG_rel)!!!!!;
  if(Cs_rel<=1)
  {
    x = x + wS*log(Cs_rel);
  }else{
    x = x + wS*(Cs_rel-1);
  }
  double y = (-(0.5/log(2))*(log((aX_int-aX_max)/(aX_min-aX_int))-log((aX_nor-aX_max)/(aX_min-aX_nor)))*x+0.5*log((aX_nor-aX_max)/(aX_min-aX_nor)));
  double aX;
  if(aX_min==aX_max){
    aX = aX_nor;
  }else{
    aX = (aX_max*exp(-y)+aX_min*exp(y))/(exp(-y)+exp(y));
  }
  return aX;
}

DoubleVector in_out_from_amplif_erythro(double a)
{
  DoubleVector vout(2);
  double out_=-1.0;//initialization//DoubleVector out_(2);
  double in_=-1.0;//initialization
  if(a==1)
  {
    in_=log(2);
  }
  else
  {
    if (a==0)
    {
      in_=0;
    }
    else 
    {
      in_=(a-1)/log2(a);
    }
  }
  if (a!=0)
  {
    out_=a/in_;
  }else
  {
    out_=0;
  }
  vout(0) = in_;
  vout(1) = out_;
  return vout;//{in_,out_};
}
double Zfun_erythro(double xx,double ymin,double ynor,double ymax,double by)
{//y_from_tpo
  double out_;
  if(ymin!=ymax){
    //     out_=ymax-(ymax-ymin)*exp(-log((ymax-ymin)/(ymax-ynor))*(Ctporel^by));
    out_=ymax-(ymax-ymin)*exp(-log((ymax-ymin)/(ymax-ynor))*pow(xx,by));
    // cout<<"Zfun "<<log((ymax-ymin)/(ymax-ynor))<<", "<<out_<<endl;
  }else{
    out_=ynor;
  }
  return out_;
}
