# Supplementary material for: A biomathematical model of human erythropoiesis and iron metabolism
Source: Sci Rep. 2020 May 25;10:8602. doi: 10.1038/s41598-020-65313-5 (PMC7248076; doi:10.1038/s41598-020-65313-5)
Supplement: Supplementary file 5 — A biomathematical model of human erythropoiesis and iron metabolism: Simulation Model. [file 41598_2020_65313_MOESM5_ESM.zip › ErythroShort/Kiss_c_Fe/Paper/main.csv]

names	subs_indiv	subs_pop_om_opt	subs_pop_mu_opt	relev_virtual	transform_label	LB	UB	init_mean	init_sd	subs_special	prior	priorval	priorom	units
RET_q	1	0	0	0	1	0	10000	0,016	0,1	0	0	0,016	0,1	.
ERY_T_rnd	0	0	0	0	1	0	10000	1020,4	0,1	0	0	1020	0,1	.
ERY_T_age	0	0	0	0	1	0	10000	3061,2	0,1	0	0	3060	0,1	.
ERY_s_nor	0	0	0	0	1	0	10000	0,9	0,1	0	0	0,9	0,1	.
HK_nor	0	0	0	0	1	0	10000	0,43	0,1	0	0	0,43	0,1	.
CERY_nor	0	0	0	0	1	0	10000	4,5	0,1	0	0	4,5	0,1	.
CRET_nor	0	0	0	0	1	0	10000	100	0,1	0	0	100	0,1	.
CRET_norpr	0	0	0	0	1	0	10000	9,5	0,1	0	0	9,5	0,1	.
HB_nor	0	0	0	0	1	0	10000	14,16	0,1	0	0	13,5	0,1	.
P_50_ery	0	0	0	0	1	0	10000	26,5	0,1	0	0	26,5	0,1	.
PA_nor_O2	0	0	0	0	1	0	10000	97	0,1	0	0	97	0,1	.
del_s__o__2	0	0	0	0	1	0	10000	20	0,1	0	0	20	0,1	.
HB_per_ERY	0	0	0	0	1	0	10000	0,000031	0,1	0	0	3,10E-05	0,1	.
gam_ery	0	0	0	0	1	0	10000	2,65	0,1	0	0	2,65	0,1	.
P_endo_max	0	0	0	0	1	0	10000	200	0,1	0	0	200	0,1	.
b_EPO	0	0	0	0	1	0	10000	5,298317367	0,1	0	0	5,298317367	0,1	log_200
EPO_Vc	0	0	0	0	1	0	10000	0,032	0,1	0	0	0,032	0,1	.
EPO_serum	0	0	0	0	1	0	10000	15	0,1	0	0	15	0,1	IUperL
VB	0	0	0	0	1	0	10000	5,5	0,1	0	0	5,5	0,1	.
k_el	0	0	0	0	1	0	10000	0,1603874	0,1	0	0	0,207	0,1	.
kepo21	0	0	0	0	1	0	10000	0,106579	0,1	0	0	0,106579	0,1	.
kepo12	0	0	0	0	1	0	10000	0,0696748	0,1	0	0	0,0696748	0,1	.
k_on	0	0	0	0	1	0	10000	0,01439239	0,1	0	0	0,0144	0,1	.
k_off	0	0	0	0	1	0	10000	32,04502	0,1	0	0	32	0,1	.
R_0	0	0	0	0	1	0	10000	64,31	0,1	0	0	64,3	0,1	.
k_int	0	0	0	0	1	0	10000	2	0,1	0	0	2	0,1	.
k_deg	0	0	0	0	1	0	10000	0,07431646	0,1	0	0	0,0743	0,1	.
w_RET	0	0	0	0	1	0	10000	0,05	0,1	0	0	0,05	0,1	.
w_MEB	0	0	0	0	1	0	10000	0,091681419	0,1	0	0	0,0917	0,1	.
w_PEB	0	0	0	0	1	0	10000	0,236084215	0,1	0	0	0,236	0,1	.
w_CE	0	0	0	0	1	0	10000	4,33428107	0,1	0	0	4,33	0,1	.
w_BE	0	0	0	0	1	0	10000	0,061391323	0,1	0	0	0,0614	0,1	.
BE_T_min	0	0	0	0	1	0	10000	50	0,1	0	0	50	0,1	.
BE_T_nor	0	0	0	0	1	0	10000	40	0,1	0	0	40	0,1	.
BE_T_max	0	0	0	0	1	0	10000	35	0,1	0	0	35	0,1	.
BE_T_b	0	0	0	0	1	0	10000	2,475564	0,1	0	0	2,48	0,1	.
BE_A_min	0	0	0	0	1	0	10000	16	0,1	0	0	16	0,1	.
BE_A_nor	0	0	0	0	1	0	10000	64	0,1	0	0	64	0,1	.
BE_A_max	0	0	0	0	1	0	10000	128	0,1	0	0	128	0,1	.
BE_A_b	0	0	0	0	1	0	10000	0,6241537	0,1	0	0	0,624	0,1	.
CE_A_min	0	0	0	0	1	0	10000	1	0,1	0	0	1	0,1	.
CE_A_nor	0	0	0	0	1	0	10000	32	0,1	0	0	32	0,1	.
CE_A_max	0	0	0	0	1	0	10000	128	0,1	0	0	128	0,1	.
CE_A_b	0	0	0	0	1	0	10000	0,01081957	0,1	0	0	0,0108	0,1	.
CE_T_min	0	0	0	0	1	0	10000	110	0,1	0	0	110	0,1	.
CE_T_nor	0	0	0	0	1	0	10000	40	0,1	0	0	40	0,1	.
CE_T_max	0	0	0	0	1	0	10000	35	0,1	0	0	35	0,1	.
CE_T_b	0	0	0	0	1	0	10000	0,4816669	0,1	0	0	0,482	0,1	.
PEB_T_min	0	0	0	0	1	0	10000	48,1	0,1	0	0	48,1	0,1	.
PEB_T_nor	0	0	0	0	1	0	10000	48	0,1	0	0	48	0,1	.
PEB_T_max	0	0	0	0	1	0	10000	42,9	0,1	0	0	42,9	0,1	.
PEB_T_b	0	0	0	0	1	0	10000	1,304357	0,1	0	0	1,3	0,1	.
PEB_A_min	0	0	0	0	1	0	10000	1	0,1	0	0	1	0,1	.
PEB_A_nor	0	0	0	0	1	0	10000	64	0,1	0	0	64	0,1	.
PEB_A_max	0	0	0	0	1	0	10000	128	0,1	0	0	128	0,1	.
PEB_A_b	0	0	0	0	1	0	10000	1,006575	0,1	0	0	1,01	0,1	.
MEB_T_min	0	0	0	0	1	0	10000	62	0,1	0	0	62	0,1	.
MEB_T_nor	0	0	0	0	1	0	10000	60	0,1	0	0	60	0,1	.
MEB_T_max	0	0	0	0	1	0	10000	31	0,1	0	0	31	0,1	.
MEB_T_b	0	0	0	0	1	0	10000	0,3290049	0,1	0	0	0,329	0,1	.
kFa	0	0	0	0	1	0	10000	0,2055407	0,1	0	0	0,2055407	0,1	.
kFe	0	0	0	0	1	0	10000	1,187402	0,1	0	0	1,187402	0,1	.
kLDelay	0	0	0	0	1	0	10000	0,1488248	0,1	0	0	0,1488248	0,1	.
kLa	0	0	0	0	1	0	10000	0,2879827	0,1	0	0	0,2879827	0,1	.
kLe	0	0	0	0	1	0	10000	0,4993997	0,1	0	0	0,4993997	0,1	.
kFDelay	0	0	0	0	1	0	10000	1,131468	0,1	0	0	1,131468	0,1	.
kFL	0	0	0	0	1	0	10000	10,54764	0,1	0	0	10,54764	0,1	.
Cs_nor	0	0	0	0	1	0	10000	1	0,1	0	0	1	0,1	.
tau	0	0	0	0	1	0	10000	8	0,1	0	0	8	0,1	.
S_p_delta	0	0	0	0	1	0	10000	0,1	0,1	0	0	0,1	0,1	.
S_a_min	0	0	0	0	1	0	10000	0,01	0,1	0	0	0,01	0,1	.
S_a_nor	0	0	0	0	1	0	10000	0,15	0,1	0	0	0,15	0,1	.
S_a_int	0	0	0	0	1	0	10000	0,45	0,1	0	0	0,45	0,1	.
S_a_max	0	0	0	0	1	0	10000	1	0,1	0	0	1	0,1	.
alpha_E	0	0	0	0	1	0	10000	0,15	0,1	0	0	0,15	0,1	.
BE_a_min	0	0	0	0	1	0	10000	0,3	0,1	0	0	0,3	0,1	.
BE_a_nor	0	0	0	0	1	0	10000	0,33	0,1	0	0	0,33	0,1	.
BE_a_int	0	0	0	0	1	0	10000	0,66	0,1	0	0	0,66	0,1	.
BE_a_max	0	0	0	0	1	0	10000	1	0,1	0	0	1	0,1	.
w_E	0	0	0	0	1	0	10000	0,3	0,1	0	0	0,3	0,1	.
w_G	0	0	0	0	1	0	10000	0,1	0,1	0	0	0,1	0,1	.
w_S	0	0	0	0	1	0	10000	1	0,1	0	0	1	0,1	.
thet_E	0	0	0	0	1	0	10000	-2	0,1	0	0	-2	0,1	.
thet_G	0	0	0	0	1	0	10000	-8	0,1	0	0	-8	0,1	.
d_Fe	0	0	0	0	1	0	10000	0,3636364	0,1	0	0	0,3636364	0,1	.
k_ul	0	0	0	0	1	0	10000	38,39777	0,1	0	0	37,8864	0,1	.
k_PEB	0	0	0	0	1	0	10000	0,2063906	0,1	0	0	0,1770983	0,1	.
k_MM	0	0	0	0	1	0	10000	9,882265	0,1	0	0	8,08468	0,1	.
TRFZ_max	0	0	0	0	1	0	10000	0,999	0,1	0	0	0,999	0,1	.
TRFZ_min	0	0	0	0	1	0	10000	1,037542	0,1	0	0	1,20689	0,1	.
TRFZ_nor	0	0	0	0	1	0	10000	1	0,1	0	0	1	0,1	.
TRFZ_b	0	0	0	0	1	0	10000	75,35879	0,1	0	0	82,78712	0,1	.
k_TRFFP	0	0	0	0	1	0	10000	0,8935521	0,1	0	0	331,6005	0,1	.
k_TRFHB	0	0	0	0	1	0	10000	35180,67	0,1	0	0	38638,1	0,1	.
k_TRFFS	0	0	0	0	1	0	10000	47,80278	0,1	0	0	5,145566	0,1	.
k_TRFHEP	0	0	0	0	1	0	10000	4,422855	0,1	0	0	4,523077	0,1	.
k_lu	0	0	0	0	1	0	10000	3,977351	0,1	0	0	3,977351	0,1	.
k_TRFu	0	0	0	0	1	0	10000	0,02086903	0,1	0	0	0,02193466	0,1	.
d_TRFl	0	0	0	0	1	0	10000	0,01690185	0,1	0	0	0,01591262	0,1	.
d_TRFu	0	0	0	0	1	0	10000	0,00602204	0,1	0	0	0,00602204	0,1	.
kFeTRF	0	0	0	0	1	0	10000	0,765014	0,1	0	0	0,7971039	0,1	.
ZFerroport_max	0	0	0	0	1	0	10000	0,03950211	0,1	0	0	0,03274315	0,1	.
ZFerroport_min	0	0	0	0	1	0	10000	15,91349	0,1	0	0	12,61089	0,1	.
ZFerroport_nor	0	0	0	0	1	0	10000	1	0,1	0	0	1	0,1	.
ZFerroport_b	0	0	0	0	1	0	10000	0,05725583	0,1	0	0	0,06788039	0,1	.
FeDiet_nor	0	0	0	0	1	0	10000	0,3636364	0,1	0	0	0,3636364	0,1	.
k_HEPFS	0	0	0	0	1	0	10000	0,007796385	0,1	0	0	0,006686237	0,1	.
k_HEPFP	0	0	0	0	1	0	10000	0,02237706	0,1	0	0	0,02126788	0,1	.
k_HEPHB	0	0	0	0	1	0	10000	0,000673789	0,1	0	0	0,000797104	0,1	.
HEP_max	0	0	0	0	1	0	10000	2,244792	0,1	0	0	2,513593	0,1	.
HEP_min	0	0	0	0	1	0	10000	0,004224644	0,1	0	0	0,003868289	0,1	.
HEP_nor	0	0	0	0	1	0	10000	1	0,1	0	0	1	0,1	.
HEP_b	0	0	0	0	1	0	10000	1,100752	0,1	0	0	1,151087	0,1	.
HEP_0	0	0	0	0	1	0	10000	1	0,1	0	0	1	0,1	d_HEP
alpha	0	0	0	0	1	0	10000	1	0,1	0	0	1,030276	0,1	.
FeERY_out_nor	0	0	0	0	1	0	10000	0,1930109	0,1	0	0	0,1930109	0,1	.
k_S	0	0	0	0	1	0	10000	1,298369	0,1	0	0	1,264521	0,1	.
k_HB	0	0	0	0	1	0	10000	0,6363636	0,1	0	0	0,6363636	0,1	.
Fe_intest_max	0	0	0	0	1	0	10000	1818,182	0,1	0	0	1818,182	0,1	.
Delay_intest	0	0	0	0	1	0	10000	0,04166667	0,1	0	0	0,04166667	0,1	.
d_entero	0	0	0	0	1	0	10000	1,5	0,1	0	0	1,5	0,1	.
k_intest	0	0	0	0	1	0	10000	1299,61	0,1	0	0	1299,61	0,1	.
F_S_0	0	0	0	0	1	0	10000	1	0,1	0	0	1	0,1	.
FHB_0	0	0	0	0	1	0	10000	1	0,1	0	0	1	0,1	.
TRFu_0	0	0	0	0	1	0	10000	1	0,1	0	0	1,014	0,1	.
TRFl_0	0	0	0	0	1	0	10000	1	0,1	0	0	0,972	0,1	.
TRF_0	0	0	0	0	1	0	10000	3	0,1	0	0	3	0,1	.
FERR_P_0	0	0	0	0	1	0	10000	1	0,1	0	0	1	0,1	.
TSAT_0	0	0	0	0	1	0	10000	0,333	0,1	0	0	0,333	0,1	.
HEP_0	0	0	0	0	1	0	10000	1	0,1	0	0	1	0,1	.
F_HB_nor	0	0	0	0	1	0	10000	600	0,1	0	0	600	0,1	.
TRF_nor	0	0	0	0	1	0	10000	3	0,1	0	0	3	0,1	.
TRFl_nor	0	0	0	0	1	0	10000	1	0,1	0	0	1	0,1	.
TRFu_nor	0	0	0	0	1	0	10000	1	0,1	0	0	2	0,1	.
F_S_nor	0	0	0	0	1	0	10000	63,9	0,1	0	0	63,9	0,1	.
TSAT_nor	0	0	0	0	1	0	10000	0,333	0,1	0	0	0,333	0,1	.
F_P_nor	0	0	0	0	1	0	10000	1000	0,1	0	0	1000	0,1	.
FERR_P_nor	0	0	0	0	1	0	10000	44,9	0,1	0	0	63,9	0,1	.
toxFC_CDCHOP	0	0	0	0	1	0	10000	1,110678111	0,1	0	0	1,11	0,1	.
k_cyclodox_delay	0	0	0	0	1	0	10000	0,063514088	0,1	0	0	0,0635	0,1	.
k_cyclodox_S	0	0	0	0	1	0	10000	0,216108575	0,1	0	0	0,216	0,1	.
k_cyclodox_BE	0	0	0	0	1	0	10000	0,000191424	0,1	0	0	0,000191	0,1	.
k_cyclodox_CE	0	0	0	0	1	0	10000	0,083917814	0,1	0	0	0,0839	0,1	.
k_cyclodox_PEB	0	0	0	0	1	0	10000	0,055737342	0,1	0	0	0,0557	0,1	.
k_cyclodox_MEB	0	0	0	0	1	0	10000	0	0,1	0	0	0	0,1	.
k_cyclodox_RET	0	0	0	0	1	0	10000	0	0,1	0	0	0	0,1	.
F_entero_nor	0	0	0	0	1	0	10000	0,3636	0,1	0	0	0	0,1	2/VB*enterofaktor
