# Supplementary material for: A biomathematical model of human erythropoiesis and iron metabolism
Source: Sci Rep. 2020 May 25;10:8602. doi: 10.1038/s41598-020-65313-5 (PMC7248076; doi:10.1038/s41598-020-65313-5)
Supplement: Supplementary file 5 — A biomathematical model of human erythropoiesis and iron metabolism: Simulation Model. [file 41598_2020_65313_MOESM5_ESM.zip › ErythroShort/Kiss_c_Fe/Paper/main.xlsx]

## Sheet: main
names	subs_indiv	subs_pop_om_opt	subs_pop_mu_opt	relev_virtual	transform_label	LB	UB	init_mean	init_sd	subs_special	prior	priorval	priorom	units
RET_q	1	0	0	0	1	0	10000	0.016	0.1	0	0	0.016	0.1	.
ERY_T_rnd	0	0	0	0	1	0	10000	1020.4	0.1	0	0	1020	0.1	.
ERY_T_age	0	0	0	0	1	0	10000	3061.2	0.1	0	0	3060	0.1	.
ERY_s_nor	0	0	0	0	1	0	10000	0.9	0.1	0	0	0.9	0.1	.
HK_nor	0	0	0	0	1	0	10000	0.43	0.1	0	0	0.43	0.1	.
CERY_nor	0	0	0	0	1	0	10000	4.5	0.1	0	0	4.5	0.1	.
CRET_nor	0	0	0	0	1	0	10000	100	0.1	0	0	100	0.1	.
CRET_norpr	0	0	0	0	1	0	10000	9.5	0.1	0	0	9.5	0.1	.
HB_nor	0	0	0	0	1	0	10000	14.16	0.1	0	0	13.5	0.1	.
P_50_ery	0	0	0	0	1	0	10000	26.5	0.1	0	0	26.5	0.1	.
PA_nor_O2	0	0	0	0	1	0	10000	97	0.1	0	0	97	0.1	.
del_s__o__2	0	0	0	0	1	0	10000	20	0.1	0	0	20	0.1	.
HB_per_ERY	0	0	0	0	1	0	10000	3.1e-05	0.1	0	0	3.1e-05	0.1	.
gam_ery	0	0	0	0	1	0	10000	2.65	0.1	0	0	2.65	0.1	.
P_endo_max	0	0	0	0	1	0	10000	200	0.1	0	0	200	0.1	.
b_EPO	0	0	0	0	1	0	10000	5.29832	0.1	0	0	5.29832	0.1	log_200
EPO_Vc	0	0	0	0	1	0	10000	0.032	0.1	0	0	0.032	0.1	.
EPO_serum	0	0	0	0	1	0	10000	15	0.1	0	0	15	0.1	IUperL
VB	0	0	0	0	1	0	10000	5.5	0.1	0	0	5.5	0.1	.
k_el	0	0	0	0	1	0	10000	0.160387	0.1	0	0	0.207	0.1	.
kepo21	0	0	0	0	1	0	10000	0.106579	0.1	0	0	0.106579	0.1	.
kepo12	0	0	0	0	1	0	10000	0.0696748	0.1	0	0	0.0696748	0.1	.
k_on	0	0	0	0	1	0	10000	0.0143924	0.1	0	0	0.0144	0.1	.
k_off	0	0	0	0	1	0	10000	32.045	0.1	0	0	32	0.1	.
R_0	0	0	0	0	1	0	10000	64.31	0.1	0	0	64.3	0.1	.
k_int	0	0	0	0	1	0	10000	2	0.1	0	0	2	0.1	.
k_deg	0	0	0	0	1	0	10000	0.0743165	0.1	0	0	0.0743	0.1	.
w_RET	0	0	0	0	1	0	10000	0.05	0.1	0	0	0.05	0.1	.
w_MEB	0	0	0	0	1	0	10000	0.0916814	0.1	0	0	0.0917	0.1	.
w_PEB	0	0	0	0	1	0	10000	0.236084	0.1	0	0	0.236	0.1	.
w_CE	0	0	0	0	1	0	10000	4.33428	0.1	0	0	4.33	0.1	.
w_BE	0	0	0	0	1	0	10000	0.0613913	0.1	0	0	0.0614	0.1	.
BE_T_min	0	0	0	0	1	0	10000	50	0.1	0	0	50	0.1	.
BE_T_nor	0	0	0	0	1	0	10000	40	0.1	0	0	40	0.1	.
BE_T_max	0	0	0	0	1	0	10000	35	0.1	0	0	35	0.1	.
BE_T_b	0	0	0	0	1	0	10000	2.47556	0.1	0	0	2.48	0.1	.
BE_A_min	0	0	0	0	1	0	10000	16	0.1	0	0	16	0.1	.
BE_A_nor	0	0	0	0	1	0	10000	64	0.1	0	0	64	0.1	.
BE_A_max	0	0	0	0	1	0	10000	128	0.1	0	0	128	0.1	.
BE_A_b	0	0	0	0	1	0	10000	0.624154	0.1	0	0	0.624	0.1	.
CE_A_min	0	0	0	0	1	0	10000	1	0.1	0	0	1	0.1	.
CE_A_nor	0	0	0	0	1	0	10000	32	0.1	0	0	32	0.1	.
CE_A_max	0	0	0	0	1	0	10000	128	0.1	0	0	128	0.1	.
CE_A_b	0	0	0	0	1	0	10000	0.0108196	0.1	0	0	0.0108	0.1	.
CE_T_min	0	0	0	0	1	0	10000	110	0.1	0	0	110	0.1	.
CE_T_nor	0	0	0	0	1	0	10000	40	0.1	0	0	40	0.1	.
CE_T_max	0	0	0	0	1	0	10000	35	0.1	0	0	35	0.1	.
CE_T_b	0	0	0	0	1	0	10000	0.481667	0.1	0	0	0.482	0.1	.
PEB_T_min	0	0	0	0	1	0	10000	48.1	0.1	0	0	48.1	0.1	.
PEB_T_nor	0	0	0	0	1	0	10000	48	0.1	0	0	48	0.1	.
PEB_T_max	0	0	0	0	1	0	10000	42.9	0.1	0	0	42.9	0.1	.
PEB_T_b	0	0	0	0	1	0	10000	1.30436	0.1	0	0	1.3	0.1	.
PEB_A_min	0	0	0	0	1	0	10000	1	0.1	0	0	1	0.1	.
PEB_A_nor	0	0	0	0	1	0	10000	64	0.1	0	0	64	0.1	.
PEB_A_max	0	0	0	0	1	0	10000	128	0.1	0	0	128	0.1	.
PEB_A_b	0	0	0	0	1	0	10000	1.00657	0.1	0	0	1.01	0.1	.
MEB_T_min	0	0	0	0	1	0	10000	62	0.1	0	0	62	0.1	.
MEB_T_nor	0	0	0	0	1	0	10000	60	0.1	0	0	60	0.1	.
MEB_T_max	0	0	0	0	1	0	10000	31	0.1	0	0	31	0.1	.
MEB_T_b	0	0	0	0	1	0	10000	0.329005	0.1	0	0	0.329	0.1	.
kFa	0	0	0	0	1	0	10000	0.205541	0.1	0	0	0.205541	0.1	.
kFe	0	0	0	0	1	0	10000	1.1874	0.1	0	0	1.1874	0.1	.
kLDelay	0	0	0	0	1	0	10000	0.148825	0.1	0	0	0.148825	0.1	.
kLa	0	0	0	0	1	0	10000	0.287983	0.1	0	0	0.287983	0.1	.
kLe	0	0	0	0	1	0	10000	0.4994	0.1	0	0	0.4994	0.1	.
kFDelay	0	0	0	0	1	0	10000	1.13147	0.1	0	0	1.13147	0.1	.
kFL	0	0	0	0	1	0	10000	10.5476	0.1	0	0	10.5476	0.1	.
Cs_nor	0	0	0	0	1	0	10000	1	0.1	0	0	1	0.1	.
tau	0	0	0	0	1	0	10000	8	0.1	0	0	8	0.1	.
S_p_delta	0	0	0	0	1	0	10000	0.1	0.1	0	0	0.1	0.1	.
S_a_min	0	0	0	0	1	0	10000	0.01	0.1	0	0	0.01	0.1	.
S_a_nor	0	0	0	0	1	0	10000	0.15	0.1	0	0	0.15	0.1	.
S_a_int	0	0	0	0	1	0	10000	0.45	0.1	0	0	0.45	0.1	.
S_a_max	0	0	0	0	1	0	10000	1	0.1	0	0	1	0.1	.
alpha_E	0	0	0	0	1	0	10000	0.15	0.1	0	0	0.15	0.1	.
BE_a_min	0	0	0	0	1	0	10000	0.3	0.1	0	0	0.3	0.1	.
BE_a_nor	0	0	0	0	1	0	10000	0.33	0.1	0	0	0.33	0.1	.
BE_a_int	0	0	0	0	1	0	10000	0.66	0.1	0	0	0.66	0.1	.
BE_a_max	0	0	0	0	1	0	10000	1	0.1	0	0	1	0.1	.
w_E	0	0	0	0	1	0	10000	0.3	0.1	0	0	0.3	0.1	.
w_G	0	0	0	0	1	0	10000	0.1	0.1	0	0	0.1	0.1	.
w_S	0	0	0	0	1	0	10000	1	0.1	0	0	1	0.1	.
thet_E	0	0	0	0	1	0	10000	-2	0.1	0	0	-2	0.1	.
thet_G	0	0	0	0	1	0	10000	-8	0.1	0	0	-8	0.1	.
d_Fe	0	0	0	0	1	0	10000	0.363636	0.1	0	0	0.363636	0.1	.
k_ul	0	0	0	0	1	0	10000	38.3978	0.1	0	0	37.8864	0.1	.
k_PEB	0	0	0	0	1	0	10000	0.206391	0.1	0	0	0.177098	0.1	.
k_MM	0	0	0	0	1	0	10000	9.88227	0.1	0	0	8.08468	0.1	.
TRFZ_max	0	0	0	0	1	0	10000	0.999	0.1	0	0	0.999	0.1	.
TRFZ_min	0	0	0	0	1	0	10000	1.03754	0.1	0	0	1.20689	0.1	.
TRFZ_nor	0	0	0	0	1	0	10000	1	0.1	0	0	1	0.1	.
TRFZ_b	0	0	0	0	1	0	10000	75.3588	0.1	0	0	82.7871	0.1	.
k_TRFFP	0	0	0	0	1	0	10000	0.893552	0.1	0	0	331.601	0.1	.
k_TRFHB	0	0	0	0	1	0	10000	35180.7	0.1	0	0	38638.1	0.1	.
k_TRFFS	0	0	0	0	1	0	10000	47.8028	0.1	0	0	5.14557	0.1	.
k_TRFHEP	0	0	0	0	1	0	10000	4.42286	0.1	0	0	4.52308	0.1	.
k_lu	0	0	0	0	1	0	10000	3.97735	0.1	0	0	3.97735	0.1	.
k_TRFu	0	0	0	0	1	0	10000	0.020869	0.1	0	0	0.0219347	0.1	.
d_TRFl	0	0	0	0	1	0	10000	0.0169018	0.1	0	0	0.0159126	0.1	.
d_TRFu	0	0	0	0	1	0	10000	0.00602204	0.1	0	0	0.00602204	0.1	.
kFeTRF	0	0	0	0	1	0	10000	0.765014	0.1	0	0	0.797104	0.1	.
ZFerroport_max	0	0	0	0	1	0	10000	0.0395021	0.1	0	0	0.0327431	0.1	.
ZFerroport_min	0	0	0	0	1	0	10000	15.9135	0.1	0	0	12.6109	0.1	.
ZFerroport_nor	0	0	0	0	1	0	10000	1	0.1	0	0	1	0.1	.
ZFerroport_b	0	0	0	0	1	0	10000	0.0572558	0.1	0	0	0.0678804	0.1	.
FeDiet_nor	0	0	0	0	1	0	10000	0.363636	0.1	0	0	0.363636	0.1	.
k_HEPFS	0	0	0	0	1	0	10000	0.00779639	0.1	0	0	0.00668624	0.1	.
k_HEPFP	0	0	0	0	1	0	10000	0.0223771	0.1	0	0	0.0212679	0.1	.
k_HEPHB	0	0	0	0	1	0	10000	0.000673789	0.1	0	0	0.000797104	0.1	.
HEP_max	0	0	0	0	1	0	10000	2.24479	0.1	0	0	2.51359	0.1	.
HEP_min	0	0	0	0	1	0	10000	0.00422464	0.1	0	0	0.00386829	0.1	.
HEP_nor	0	0	0	0	1	0	10000	1	0.1	0	0	1	0.1	.
HEP_b	0	0	0	0	1	0	10000	1.10075	0.1	0	0	1.15109	0.1	.
HEP_0	0	0	0	0	1	0	10000	1	0.1	0	0	1	0.1	d_HEP
alpha	0	0	0	0	1	0	10000	1	0.1	0	0	1.03028	0.1	.
FeERY_out_nor	0	0	0	0	1	0	10000	0.193011	0.1	0	0	0.193011	0.1	.
k_S	0	0	0	0	1	0	10000	1.29837	0.1	0	0	1.26452	0.1	.
k_HB	0	0	0	0	1	0	10000	0.636364	0.1	0	0	0.636364	0.1	.
Fe_intest_max	0	0	0	0	1	0	10000	1818.18	0.1	0	0	1818.18	0.1	.
Delay_intest	0	0	0	0	1	0	10000	0.0416667	0.1	0	0	0.0416667	0.1	.
d_entero	0	0	0	0	1	0	10000	1.5	0.1	0	0	1.5	0.1	.
k_intest	0	0	0	0	1	0	10000	1299.61	0.1	0	0	1299.61	0.1	.
F_S_0	0	0	0	0	1	0	10000	1	0.1	0	0	1	0.1	.
FHB_0	0	0	0	0	1	0	10000	1	0.1	0	0	1	0.1	.
TRFu_0	0	0	0	0	1	0	10000	1	0.1	0	0	1.014	0.1	.
TRFl_0	0	0	0	0	1	0	10000	1	0.1	0	0	0.972	0.1	.
TRF_0	0	0	0	0	1	0	10000	3	0.1	0	0	3	0.1	.
FERR_P_0	0	0	0	0	1	0	10000	1	0.1	0	0	1	0.1	.
TSAT_0	0	0	0	0	1	0	10000	0.333	0.1	0	0	0.333	0.1	.
HEP_0	0	0	0	0	1	0	10000	1	0.1	0	0	1	0.1	.
F_HB_nor	0	0	0	0	1	0	10000	600	0.1	0	0	600	0.1	.
TRF_nor	0	0	0	0	1	0	10000	3	0.1	0	0	3	0.1	.
TRFl_nor	0	0	0	0	1	0	10000	1	0.1	0	0	1	0.1	.
TRFu_nor	0	0	0	0	1	0	10000	1	0.1	0	0	2	0.1	.
F_S_nor	0	0	0	0	1	0	10000	63.9	0.1	0	0	63.9	0.1	.
TSAT_nor	0	0	0	0	1	0	10000	0.333	0.1	0	0	0.333	0.1	.
F_P_nor	0	0	0	0	1	0	10000	1000	0.1	0	0	1000	0.1	.
FERR_P_nor	0	0	0	0	1	0	10000	44.9	0.1	0	0	63.9	0.1	.
toxFC_CDCHOP	0	0	0	0	1	0	10000	1.11068	0.1	0	0	1.11	0.1	.
k_cyclodox_delay	0	0	0	0	1	0	10000	0.0635141	0.1	0	0	0.0635	0.1	.
k_cyclodox_S	0	0	0	0	1	0	10000	0.216109	0.1	0	0	0.216	0.1	.
k_cyclodox_BE	0	0	0	0	1	0	10000	0.000191424	0.1	0	0	0.000191	0.1	.
k_cyclodox_CE	0	0	0	0	1	0	10000	0.0839178	0.1	0	0	0.0839	0.1	.
k_cyclodox_PEB	0	0	0	0	1	0	10000	0.0557373	0.1	0	0	0.0557	0.1	.
k_cyclodox_MEB	0	0	0	0	1	0	10000	0	0.1	0	0	0	0.1	.
k_cyclodox_RET	0	0	0	0	1	0	10000	0	0.1	0	0	0	0.1	.
F_entero_nor	0	0	0	0	1	0	10000	0.3636	0.1	0	0	0	0.1	2/VB*enterofaktor
