# Supplementary material for: A biomathematical model of human erythropoiesis and iron metabolism
Source: Sci Rep. 2020 May 25;10:8602. doi: 10.1038/s41598-020-65313-5 (PMC7248076; doi:10.1038/s41598-020-65313-5)
Supplement: Supplementary file 5 — A biomathematical model of human erythropoiesis and iron metabolism: Simulation Model. [file 41598_2020_65313_MOESM5_ESM.zip › ErythroShort/Kiss_c_Fe/Paper/measurements.csv]

ID	TIME	Y	YTYPE	INIT	CYCLE	TIMEPERCYCLE	CYCLELENGTH	PRIERR
1	0	14,16	HB	14,16	1	1,13	168	0,47
1	1,13	14,16	HB	14,16	1	1,13	168	0,47
1	6,42	12,86	HB	14,16	1	6,42	168	0,3
1	13,98	13,28	HB	14,16	1	13,98	168	0,25
1	29,09	13,83	HB	14,16	1	29,09	168	0,275
1	56,67	14,11	HB	14,16	1	56,67	168	0,245
1	84,24	14,22	HB	14,16	1	84,24	168	0,27
1	112,58	14,22	HB	14,16	1	112,58	168	0,29
1	168,11	14,22	HB	14,16	1	168,11	168	0,215
1	0,5	44,9	FERR	44,9	1	0,5	168	5,54
1	4,42	31,44	FERR	44,9	1	4,42	168	4,225
1	14,25	28,55	FERR	44,9	1	14,25	168	3,56
1	27,9	31,74	FERR	44,9	1	27,9	168	4,22
1	55,58	35,48	FERR	44,9	1	55,58	168	4,88
1	83,24	40,8	FERR	44,9	1	83,24	168	6,07
1	111,59	50,61	FERR	44,9	1	111,59	168	6,6
1	167,63	62,05	FERR	44,9	1	167,63	168	8,715
