# Supplementary material for: A biomathematical model of human erythropoiesis and iron metabolism
Source: Sci Rep. 2020 May 25;10:8602. doi: 10.1038/s41598-020-65313-5 (PMC7248076; doi:10.1038/s41598-020-65313-5)
Supplement: Supplementary file 5 — A biomathematical model of human erythropoiesis and iron metabolism: Simulation Model. [file 41598_2020_65313_MOESM5_ESM.zip › ErythroShort/Kiss_c_Fe/Paper/measurements.xlsx]

## Sheet: measurements
ID	TIME	Y	YTYPE	INIT	CYCLE	TIMEPERCYCLE	CYCLELENGTH	PRIERR
1	0	14.16	HB	14.16	1	1.13	168	0.47
1	1.13	14.16	HB	14.16	1	1.13	168	0.47
1	6.42	12.86	HB	14.16	1	6.42	168	0.3
1	13.98	13.28	HB	14.16	1	13.98	168	0.25
1	29.09	13.83	HB	14.16	1	29.09	168	0.275
1	56.67	14.11	HB	14.16	1	56.67	168	0.245
1	84.24	14.22	HB	14.16	1	84.24	168	0.27
1	112.58	14.22	HB	14.16	1	112.58	168	0.29
1	168.11	14.22	HB	14.16	1	168.11	168	0.215
1	0.5	44.9	FERR	44.9	1	0.5	168	5.54
1	4.42	31.44	FERR	44.9	1	4.42	168	4.225
1	14.25	28.55	FERR	44.9	1	14.25	168	3.56
1	27.9	31.74	FERR	44.9	1	27.9	168	4.22
1	55.58	35.48	FERR	44.9	1	55.58	168	4.88
1	83.24	40.8	FERR	44.9	1	83.24	168	6.07
1	111.59	50.61	FERR	44.9	1	111.59	168	6.6
1	167.63	62.05	FERR	44.9	1	167.63	168	8.715
