# Supplementary material for: A biomathematical model of human erythropoiesis and iron metabolism
Source: Sci Rep. 2020 May 25;10:8602. doi: 10.1038/s41598-020-65313-5 (PMC7248076; doi:10.1038/s41598-020-65313-5)
Supplement: Supplementary file 5 — A biomathematical model of human erythropoiesis and iron metabolism: Simulation Model. [file 41598_2020_65313_MOESM5_ESM.zip › ErythroShort/Kiss_c_Fe/Paper/treatments.csv]

ID	TIME	DOSE	TINF	CMT	ROOT	PERAREA	ETOP	CYCLE	TIMEPERCYCLE	REGIMEN	CYCLELENGTH
1	0,01	-9028,8	NA	BloodDonate	iv	0	0	1	0	Exper	168
1	1	3,713259333	0,5	feoral	iv	0	0	0	1	Exper	168
1	2	3,713259333	0,5	feoral	iv	0	0	0	2	Exper	168
1	3	3,713259333	0,5	feoral	iv	0	0	0	3	Exper	168
1	4	3,713259333	0,5	feoral	iv	0	0	0	4	Exper	168
1	5	3,713259333	0,5	feoral	iv	0	0	0	5	Exper	168
1	6	3,713259333	0,5	feoral	iv	0	0	0	6	Exper	168
1	7	3,713259333	0,5	feoral	iv	0	0	0	7	Exper	168
1	8	3,713259333	0,5	feoral	iv	0	0	0	8	Exper	168
1	9	3,713259333	0,5	feoral	iv	0	0	0	9	Exper	168
1	10	3,713259333	0,5	feoral	iv	0	0	0	10	Exper	168
1	11	3,713259333	0,5	feoral	iv	0	0	0	11	Exper	168
1	12	3,713259333	0,5	feoral	iv	0	0	0	12	Exper	168
1	13	3,713259333	0,5	feoral	iv	0	0	0	13	Exper	168
1	14	3,713259333	0,5	feoral	iv	0	0	0	14	Exper	168
1	15	3,713259333	0,5	feoral	iv	0	0	0	15	Exper	168
1	16	3,713259333	0,5	feoral	iv	0	0	0	16	Exper	168
1	17	3,713259333	0,5	feoral	iv	0	0	0	17	Exper	168
1	18	3,713259333	0,5	feoral	iv	0	0	0	18	Exper	168
1	19	3,713259333	0,5	feoral	iv	0	0	0	19	Exper	168
1	20	3,713259333	0,5	feoral	iv	0	0	0	20	Exper	168
1	21	3,713259333	0,5	feoral	iv	0	0	0	21	Exper	168
1	22	3,713259333	0,5	feoral	iv	0	0	0	22	Exper	168
1	23	3,713259333	0,5	feoral	iv	0	0	0	23	Exper	168
1	24	3,713259333	0,5	feoral	iv	0	0	0	24	Exper	168
1	25	3,713259333	0,5	feoral	iv	0	0	0	25	Exper	168
1	26	3,713259333	0,5	feoral	iv	0	0	0	26	Exper	168
1	27	3,713259333	0,5	feoral	iv	0	0	0	27	Exper	168
1	28	3,713259333	0,5	feoral	iv	0	0	0	28	Exper	168
1	29	3,713259333	0,5	feoral	iv	0	0	0	29	Exper	168
1	30	3,713259333	0,5	feoral	iv	0	0	0	30	Exper	168
1	31	3,713259333	0,5	feoral	iv	0	0	0	31	Exper	168
1	32	3,713259333	0,5	feoral	iv	0	0	0	32	Exper	168
1	33	3,713259333	0,5	feoral	iv	0	0	0	33	Exper	168
1	34	3,713259333	0,5	feoral	iv	0	0	0	34	Exper	168
1	35	3,713259333	0,5	feoral	iv	0	0	0	35	Exper	168
1	36	3,713259333	0,5	feoral	iv	0	0	0	36	Exper	168
1	37	3,713259333	0,5	feoral	iv	0	0	0	37	Exper	168
1	38	3,713259333	0,5	feoral	iv	0	0	0	38	Exper	168
1	39	3,713259333	0,5	feoral	iv	0	0	0	39	Exper	168
1	40	3,713259333	0,5	feoral	iv	0	0	0	40	Exper	168
1	41	3,713259333	0,5	feoral	iv	0	0	0	41	Exper	168
1	42	3,713259333	0,5	feoral	iv	0	0	0	42	Exper	168
1	43	3,713259333	0,5	feoral	iv	0	0	0	43	Exper	168
1	44	3,713259333	0,5	feoral	iv	0	0	0	44	Exper	168
1	45	3,713259333	0,5	feoral	iv	0	0	0	45	Exper	168
1	46	3,713259333	0,5	feoral	iv	0	0	0	46	Exper	168
1	47	3,713259333	0,5	feoral	iv	0	0	0	47	Exper	168
1	48	3,713259333	0,5	feoral	iv	0	0	0	48	Exper	168
1	49	3,713259333	0,5	feoral	iv	0	0	0	49	Exper	168
1	50	3,713259333	0,5	feoral	iv	0	0	0	50	Exper	168
1	51	3,713259333	0,5	feoral	iv	0	0	0	51	Exper	168
1	52	3,713259333	0,5	feoral	iv	0	0	0	52	Exper	168
1	53	3,713259333	0,5	feoral	iv	0	0	0	53	Exper	168
1	54	3,713259333	0,5	feoral	iv	0	0	0	54	Exper	168
1	55	3,713259333	0,5	feoral	iv	0	0	0	55	Exper	168
1	56	3,713259333	0,5	feoral	iv	0	0	0	56	Exper	168
1	57	3,713259333	0,5	feoral	iv	0	0	0	57	Exper	168
1	58	3,713259333	0,5	feoral	iv	0	0	0	58	Exper	168
1	59	3,713259333	0,5	feoral	iv	0	0	0	59	Exper	168
1	60	3,713259333	0,5	feoral	iv	0	0	0	60	Exper	168
1	61	3,713259333	0,5	feoral	iv	0	0	0	61	Exper	168
1	62	3,713259333	0,5	feoral	iv	0	0	0	62	Exper	168
1	63	3,713259333	0,5	feoral	iv	0	0	0	63	Exper	168
1	64	3,713259333	0,5	feoral	iv	0	0	0	64	Exper	168
1	65	3,713259333	0,5	feoral	iv	0	0	0	65	Exper	168
1	66	3,713259333	0,5	feoral	iv	0	0	0	66	Exper	168
1	67	3,713259333	0,5	feoral	iv	0	0	0	67	Exper	168
1	68	3,713259333	0,5	feoral	iv	0	0	0	68	Exper	168
1	69	3,713259333	0,5	feoral	iv	0	0	0	69	Exper	168
1	70	3,713259333	0,5	feoral	iv	0	0	0	70	Exper	168
1	71	3,713259333	0,5	feoral	iv	0	0	0	71	Exper	168
1	72	3,713259333	0,5	feoral	iv	0	0	0	72	Exper	168
1	73	3,713259333	0,5	feoral	iv	0	0	0	73	Exper	168
1	74	3,713259333	0,5	feoral	iv	0	0	0	74	Exper	168
1	75	3,713259333	0,5	feoral	iv	0	0	0	75	Exper	168
1	76	3,713259333	0,5	feoral	iv	0	0	0	76	Exper	168
1	77	3,713259333	0,5	feoral	iv	0	0	0	77	Exper	168
1	78	3,713259333	0,5	feoral	iv	0	0	0	78	Exper	168
1	79	3,713259333	0,5	feoral	iv	0	0	0	79	Exper	168
1	80	3,713259333	0,5	feoral	iv	0	0	0	80	Exper	168
1	81	3,713259333	0,5	feoral	iv	0	0	0	81	Exper	168
1	82	3,713259333	0,5	feoral	iv	0	0	0	82	Exper	168
1	83	3,713259333	0,5	feoral	iv	0	0	0	83	Exper	168
1	84	3,713259333	0,5	feoral	iv	0	0	0	84	Exper	168
1	85	3,713259333	0,5	feoral	iv	0	0	0	85	Exper	168
1	86	3,713259333	0,5	feoral	iv	0	0	0	86	Exper	168
1	87	3,713259333	0,5	feoral	iv	0	0	0	87	Exper	168
1	88	3,713259333	0,5	feoral	iv	0	0	0	88	Exper	168
1	89	3,713259333	0,5	feoral	iv	0	0	0	89	Exper	168
1	90	3,713259333	0,5	feoral	iv	0	0	0	90	Exper	168
1	91	3,713259333	0,5	feoral	iv	0	0	0	91	Exper	168
1	92	3,713259333	0,5	feoral	iv	0	0	0	92	Exper	168
1	93	3,713259333	0,5	feoral	iv	0	0	0	93	Exper	168
1	94	3,713259333	0,5	feoral	iv	0	0	0	94	Exper	168
1	95	3,713259333	0,5	feoral	iv	0	0	0	95	Exper	168
1	96	3,713259333	0,5	feoral	iv	0	0	0	96	Exper	168
1	97	3,713259333	0,5	feoral	iv	0	0	0	97	Exper	168
1	98	3,713259333	0,5	feoral	iv	0	0	0	98	Exper	168
1	99	3,713259333	0,5	feoral	iv	0	0	0	99	Exper	168
1	100	3,713259333	0,5	feoral	iv	0	0	0	100	Exper	168
1	101	3,713259333	0,5	feoral	iv	0	0	0	101	Exper	168
1	102	3,713259333	0,5	feoral	iv	0	0	0	102	Exper	168
1	103	3,713259333	0,5	feoral	iv	0	0	0	103	Exper	168
1	104	3,713259333	0,5	feoral	iv	0	0	0	104	Exper	168
1	105	3,713259333	0,5	feoral	iv	0	0	0	105	Exper	168
1	106	3,713259333	0,5	feoral	iv	0	0	0	106	Exper	168
1	107	3,713259333	0,5	feoral	iv	0	0	0	107	Exper	168
1	108	3,713259333	0,5	feoral	iv	0	0	0	108	Exper	168
1	109	3,713259333	0,5	feoral	iv	0	0	0	109	Exper	168
1	110	3,713259333	0,5	feoral	iv	0	0	0	110	Exper	168
1	111	3,713259333	0,5	feoral	iv	0	0	0	111	Exper	168
1	112	3,713259333	0,5	feoral	iv	0	0	0	112	Exper	168
1	113	3,713259333	0,5	feoral	iv	0	0	0	113	Exper	168
1	114	3,713259333	0,5	feoral	iv	0	0	0	114	Exper	168
1	115	3,713259333	0,5	feoral	iv	0	0	0	115	Exper	168
1	116	3,713259333	0,5	feoral	iv	0	0	0	116	Exper	168
1	117	3,713259333	0,5	feoral	iv	0	0	0	117	Exper	168
1	118	3,713259333	0,5	feoral	iv	0	0	0	118	Exper	168
1	119	3,713259333	0,5	feoral	iv	0	0	0	119	Exper	168
1	120	3,713259333	0,5	feoral	iv	0	0	0	120	Exper	168
1	121	3,713259333	0,5	feoral	iv	0	0	0	121	Exper	168
1	122	3,713259333	0,5	feoral	iv	0	0	0	122	Exper	168
1	123	3,713259333	0,5	feoral	iv	0	0	0	123	Exper	168
1	124	3,713259333	0,5	feoral	iv	0	0	0	124	Exper	168
1	125	3,713259333	0,5	feoral	iv	0	0	0	125	Exper	168
1	126	3,713259333	0,5	feoral	iv	0	0	0	126	Exper	168
1	127	3,713259333	0,5	feoral	iv	0	0	0	127	Exper	168
1	128	3,713259333	0,5	feoral	iv	0	0	0	128	Exper	168
1	129	3,713259333	0,5	feoral	iv	0	0	0	129	Exper	168
1	130	3,713259333	0,5	feoral	iv	0	0	0	130	Exper	168
1	131	3,713259333	0,5	feoral	iv	0	0	0	131	Exper	168
1	132	3,713259333	0,5	feoral	iv	0	0	0	132	Exper	168
1	133	3,713259333	0,5	feoral	iv	0	0	0	133	Exper	168
1	134	3,713259333	0,5	feoral	iv	0	0	0	134	Exper	168
1	135	3,713259333	0,5	feoral	iv	0	0	0	135	Exper	168
1	136	3,713259333	0,5	feoral	iv	0	0	0	136	Exper	168
1	137	3,713259333	0,5	feoral	iv	0	0	0	137	Exper	168
1	138	3,713259333	0,5	feoral	iv	0	0	0	138	Exper	168
1	139	3,713259333	0,5	feoral	iv	0	0	0	139	Exper	168
1	140	3,713259333	0,5	feoral	iv	0	0	0	140	Exper	168
1	141	3,713259333	0,5	feoral	iv	0	0	0	141	Exper	168
1	142	3,713259333	0,5	feoral	iv	0	0	0	142	Exper	168
1	143	3,713259333	0,5	feoral	iv	0	0	0	143	Exper	168
1	144	3,713259333	0,5	feoral	iv	0	0	0	144	Exper	168
1	145	3,713259333	0,5	feoral	iv	0	0	0	145	Exper	168
1	146	3,713259333	0,5	feoral	iv	0	0	0	146	Exper	168
1	147	3,713259333	0,5	feoral	iv	0	0	0	147	Exper	168
1	148	3,713259333	0,5	feoral	iv	0	0	0	148	Exper	168
1	149	3,713259333	0,5	feoral	iv	0	0	0	149	Exper	168
1	150	3,713259333	0,5	feoral	iv	0	0	0	150	Exper	168
1	151	3,713259333	0,5	feoral	iv	0	0	0	151	Exper	168
1	152	3,713259333	0,5	feoral	iv	0	0	0	152	Exper	168
1	153	3,713259333	0,5	feoral	iv	0	0	0	153	Exper	168
1	154	3,713259333	0,5	feoral	iv	0	0	0	154	Exper	168
1	155	3,713259333	0,5	feoral	iv	0	0	0	155	Exper	168
1	156	3,713259333	0,5	feoral	iv	0	0	0	156	Exper	168
1	157	3,713259333	0,5	feoral	iv	0	0	0	157	Exper	168
1	158	3,713259333	0,5	feoral	iv	0	0	0	158	Exper	168
1	159	3,713259333	0,5	feoral	iv	0	0	0	159	Exper	168
1	160	3,713259333	0,5	feoral	iv	0	0	0	160	Exper	168
1	161	3,713259333	0,5	feoral	iv	0	0	0	161	Exper	168
1	162	3,713259333	0,5	feoral	iv	0	0	0	162	Exper	168
1	163	3,713259333	0,5	feoral	iv	0	0	0	163	Exper	168
1	164	3,713259333	0,5	feoral	iv	0	0	0	164	Exper	168
1	165	3,713259333	0,5	feoral	iv	0	0	0	165	Exper	168
1	166	3,713259333	0,5	feoral	iv	0	0	0	166	Exper	168
1	167	3,713259333	0,5	feoral	iv	0	0	0	167	Exper	168
1	168	3,713259333	0,5	feoral	iv	0	0	0	168	Exper	168
