# Supplementary material for: A biomathematical model of human erythropoiesis and iron metabolism
Source: Sci Rep. 2020 May 25;10:8602. doi: 10.1038/s41598-020-65313-5 (PMC7248076; doi:10.1038/s41598-020-65313-5)
Supplement: Supplementary file 5 — A biomathematical model of human erythropoiesis and iron metabolism: Simulation Model. [file 41598_2020_65313_MOESM5_ESM.zip › ErythroShort/LoadFunc.R]

UploadModelNobiol<-function(path_model,path_data,path_code,path_results,model_opt)
{
  print("input of upload no biol:")
  print(path_model)
  print(path_data)
  print(path_code)
  print(path_results)
  print(model_opt)
  
  #path_model<-path0
  #path_data <- path0
  main_struct0 <- ReadDataAndDefinitionsGUI(path_model)#path_data for options main_struct<-LoadModelPerPat(path0 =path0,path1 = path1, newpat = 0)#main_struct basic definitions without measurements, compartments and treatments also to the case of biological data
  main_struct <- ReadGeneralDataNoEtopInfluence(path_model,path_data, main_struct0)
  main_struct <- AssignCompartments(path_model,path_data, main_struct)
  ##biological data:
  
  main_struct<-UpdateStructures(main_struct)
  main_struct$resultspath <- path_results
  
  main_struct$model_opt <- model_opt#"integral"
  setwd(path_code)#setwd
  main_struct$now_biol<-0
  main_struct$biol$now_biol <-1
  main_struct$relev_input_indiv<- 1:main_struct$numindiv
  main_struct$relevant_subjects<-  1:main_struct$numindiv
  main_struct$subjects_subgroup<-1#
  main_struct$dec <- '.'
  main_struct$helplistid=1:main_struct$numindiv#in the hook_jeeves_run_together_indiv_pop!!!!
  main_struct$pop_modelling<-1
  #main_struct<-UpdateMainstuctforParametersEstimations(main_struct)###!!!unnecessary
  #main_struct$optim_options$num_it_u <- 20#60###!!!unnecessary
  
  main_struct$biol_label <- 0
  ####Output:
  main_struct
}#ScriptUploadModel.R


#on the base of ReadDataAndDefinitionsGUI.m, something is currently ommitted!!!!
ReadDataAndDefinitionsGUI<-function(path_model){#(path0, main_struct) ,path_data
  setwd(path_model)#path0
  main_struct<-list()#initialisation, in matlab version:  handles.main_struct
  #####
  optim_options<-read.csv('simulationoptionshookjeeves.csv', sep = ";",dec = ',')
  main_struct$optim_options<-list()
  for(opt_name in as.character(optim_options$Name))
  {
    main_struct$optim_options[[opt_name]]<-optim_options$Val[as.character(optim_options$Name)==opt_name]
  }
  main_struct$nonmem_options0<-read.csv('simulationoptionsmcmc.csv', sep = ";",dec = ',')
  main_struct<-LoadIntegralModel(path_model, main_struct)#(path0, main_struct)
  main_struct
}

#LoadThromboModelIndivGenYtypeTogetherVcompartments(InputFileName,main_struct) and treat_inf
LoadIntegralModel<-function(path_model, main_struct)
{
  setwd(path_model)
  #####
  temp_main<-read.csv('main.csv', sep = ";",dec = ',')
  main_struct$numallpar<-dim(temp_main)[1]
  for(ind_names in names(temp_main))
  {
    #print(ind_names)
    main_struct[[ind_names]]<-temp_main[[ind_names]]
  }
  main_struct$names<-as.character(main_struct$names)
  #!!! for every subject separately!main_struct$num_estim_indiv<-sum(main_struct$subs_indiv)
  temp_allpar<-1:main_struct$numallpar;
  main_struct$subs_indiv_num<-temp_allpar[main_struct$subs_indiv==1]
  
  main_struct$init_mu<-RevTransformParametersAll(main_struct$init_mean,main_struct)
  main_struct$priormuall<-RevTransformParametersAll(main_struct$priorval,main_struct)
  
  # temp_priormu$indiv=main_struct$priormuall(main_struct$subs_indivi[Row,]>0);
  # temp_priorom_indiv[[Row]]=main_struct$priorom(main_struct$subs_indivi[Row,]>0);
  
  main_struct$ind_prior<-list()
  #!!!! per indiv!!!main_struct$ind_prior$indiv<-main_struct$prior[main_struct$subs_indiv>0]
  #!!!! per indiv!!!!main_struct$ind_prior$indivspec<-main_struct$ind_prior$indiv*main_struct$subs_special[main_struct$subs_indiv>0]
  #!!!! per indiv!!!!main_struct$numprior_indiv<-sum(main_struct$prior[main_struct$subs_indiv>0])
  #!!!! per indiv!!!!main_struct$avprior_indiv<-main_struct$ind_prior$indivspec
  
  main_struct$init_om<-main_struct$init_sd
  ######
  #errors:
  main_struct<-LoadErrorsModel(path_model, main_struct)
  ########################
  temp_indivoptions<-read.csv('indivoptions.csv', sep = ";",dec = ',')
  main_struct$indiv<-list()
  main_struct$indiv$ID <- temp_indivoptions$ID
  main_struct$numindiv <- length(main_struct$indiv$ID)#initial definition for the main data set. It will be overdefiend during data reading for the cases of real and virtual data
  main_struct$numallpar <- dim(temp_indivoptions)[2]-1#sum(main_struct$subs_indiv);
  main_struct$indivoptions<-as.matrix(temp_indivoptions[,2:dim(temp_indivoptions)[2]])#=dnumoptions(:,2:end);
  main_struct$subs_indiv <- (main_struct$subs_indiv==1)#label of subset of parameters which are individualized, nonzero omega
  main_struct$subs_pop_opt <- main_struct$subs_pop_mu_opt==1;#label ofsubset of parameters, whose population value is optimized 
  
  if(sum(main_struct$subs_indiv*main_struct$subs_pop_mu_opt)>0)
  {
    'inconsistent estimated individual and population values, redundant population values are cancelled '
    temp_par <- 1:main_struct$numallpar
    main_struct$subs_pop_mu_opt[temp_par[main_struct$subs_indiv*main_struct$subs_pop_mu_opt>0]] <- 0
    main_struct$subs_pop_opt[temp_par[main_struct$subs_indiv*main_struct$subs_pop_mu_opt>0]] <- 0
  }#end
  main_struct$mucurr<-list()
  main_struct$mucurr$pop <- main_struct$init_mu[main_struct$subs_pop_opt>0]#
  main_struct$omcurr$pop <- main_struct$init_om[main_struct$subs_pop_opt>0]#allom(main_struct$subs_pop_mu_opt_gen);
  temp_priormu_pop <- main_struct$priormuall[main_struct$subs_pop_opt>0]
  temp_priorom_pop <- main_struct$priorom[main_struct$subs_pop_opt>0]
  #main_struct$prior1$pop=temp_prior_pop;
  temp_prior_pop <- main_struct$prior[main_struct$subs_pop_opt>0]
  main_struct$numprior <- list()
  main_struct$numprior$pop <- sum(temp_prior_pop)
  main_struct$ind_prior$pop <- main_struct$prior[main_struct$subs_pop_opt>0]
  if(main_struct$numprior$pop>0)
  {
    main_struct$xprior<-list()
    main_struct$omprior<-list()
    main_struct$xprior$pop <- temp_priormu_pop[temp_prior_pop==1]
    main_struct$omprior$pop=temp_priorom_pop[temp_prior_pop==1]
  }
  temp_allpar <- 1:main_struct$numallpar
  main_struct$subs_indiv_num <- temp_allpar[main_struct$subs_indiv==1]
  main_struct$subs_indivi<-array(dim=c(main_struct$numindiv,main_struct$numallpar))
  main_struct$subs_indivi_num<-list()
  main_struct$num_estim_indiv<- vector(length = main_struct$numindiv )
  main_struct$subs_popi<- array(dim=c(main_struct$numindiv,main_struct$numallpar))
  main_struct$num_estim_pop<-vector(length = main_struct$numindiv )
  main_struct$subs_popi_num <- list()
  main_struct$mucurr$indiv <- list()
  main_struct$omcurr$indiv <- list()
  temp_priormu_indiv <- list() 
  temp_priorom_indiv <- list()
  
  main_struct$ind_prior$indiv <- list()
  main_struct$ind_prior$indivspec <- list()
  main_struct$numprior$indiv <- list()
  main_struct$avprior <- list()#obsolete?!!!
  main_struct$avprior$indiv <- list()
  main_struct$priornumeric <- list()
  main_struct$priornumeric$indiv  <- list()
  main_struct$subs_indivi<-array(dim=c(main_struct$numindiv,main_struct$numallpar))
  for (Row in 1:main_struct$numindiv)#size(main_struct$indivoptions,1)
  {
    main_struct$subs_indivi[Row,] <- as.vector(main_struct$indivoptions[Row,]*main_struct$subs_indiv)#!!!not *
    main_struct$num_estim_indiv[Row] <- sum(main_struct$subs_indivi[Row,])
    
    main_struct$subs_indivi_num[[Row]] <- temp_allpar[main_struct$subs_indivi[Row,]==1]
    
    main_struct$subs_popi[Row,] <- main_struct$indivoptions[Row,]*main_struct$subs_pop_mu_opt
    main_struct$num_estim_pop[Row] <- sum(main_struct$subs_popi[Row,])
    if(sum(main_struct$subs_popi[Row,]==1)>0)
    {
      main_struct$subs_popi_num[[Row]] <- temp_allpar[main_struct$subs_popi[Row,]==1]
    }
    
    
    main_struct$mucurr$indiv[[Row]] <- main_struct$init_mu[main_struct$subs_indivi[Row,]>0]#
    main_struct$omcurr$indiv[[Row]] <- main_struct$init_om[main_struct$subs_indivi[Row,]>0]#allom(main_struct$subs_pop_mu_opt_gen)
    
    temp_priormu_indiv[[Row]] <- main_struct$priormuall[main_struct$subs_indivi[Row,]>0]
    temp_priorom_indiv[[Row]] <- main_struct$priorom[main_struct$subs_indivi[Row,]>0]
    
    #temp.prior.indiv[[Row]] <- main_struct$prior(main_struct$subs_indivi[Row,]>0)
    #main_struct$subs_special*main_struct$subs_indivi[Row,]
    main_struct$ind_prior$indiv[[Row]] <- main_struct$prior[main_struct$subs_indivi[Row,]>0]
    main_struct$ind_prior$indivspec[[Row]] <- main_struct$ind_prior$indiv[[Row]]*main_struct$subs_special[main_struct$subs_indivi[Row,]>0]
    
    main_struct$numprior$indiv[[Row]] <- sum(main_struct$ind_prior$indiv[[Row]])
    temp_ind <- 0
    main_struct$avprior$indiv[[Row]]<-vector(length=main_struct$num_estim_indiv[Row])#!!!!
    for (ind_indiv_par in 1:main_struct$num_estim_indiv[Row])
    {
      if(main_struct$ind_prior$indiv[[Row]][ind_indiv_par]==1)
      {
        temp_ind <- temp_ind+1
        if(main_struct$ind_prior$indivspec[[Row]][ind_indiv_par]==1)
        {
          main_struct$avprior$indiv[[Row]][temp_ind] <- 1
        }
        else{
          main_struct$avprior$indiv[[Row]][temp_ind] <- 0
        }#end
        #main_struct$avprior.indiv[[Row]](temp_ind) <- main_struct$subs_indivi_num[[Row]][ind_indiv_par]
      }#end
    }#end
    #!!!! per indiv!!!!
    
    
    if(main_struct$numprior$indiv[[Row]]>0)
    {
      main_struct$xprior$indiv[[Row]] <- temp_priormu_indiv[[Row]][main_struct$ind_prior$indiv[[Row]]==1]
      main_struct$omprior$indiv[[Row]] <- temp_priorom_indiv[[Row]][main_struct$ind_prior$indiv[[Row]]==1]  
      main_struct$priornumeric$indiv[[Row]] <- main_struct$subs_indivi_num[[Row]][main_struct$ind_prior$indiv[[Row]]==1]
    }
  }#end
  ###
  
  
  ###???end
  main_struct$numindivpar1 <- sum(main_struct$subs_indiv)
  main_struct$numpoppar <- sum(main_struct$subs_pop_opt)
  main_struct$subs_popisubs <- array(dim =c(dim(main_struct$subs_popi)[1],sum(main_struct$subs_pop_mu_opt)))
  main_struct$subs_popisubs[,] <- main_struct$subs_popi[,main_struct$subs_pop_mu_opt==1]
  #main_struct$relev_input_indiv=1:main_struct$numindiv#initalization
  #################
  ###indivpar:
  temp_indiv<-read.csv('indivpar.csv', sep = ";",dec = ',')
  temp_resid<-read.csv('resid.csv', sep = ";",dec = ',')
  main_struct$numtypesresidinit<-dim(temp_resid)[2]-1#size( ddataresid,2)-1;
  main_struct$typesresidinit<-colnames(temp_resid)[2:(main_struct$numtypesresidinit+1)]#=dtextresid(2:end);###dnumresid(1,2:end);
  main_struct$indiv$psi<-array(dim=c(dim(temp_indiv)[1],dim(temp_indiv)[2]-1))
  main_struct$indiv$phi<-array(dim=c(dim(temp_indiv)[1],dim(temp_indiv)[2]-1))
  main_struct$indiv$phiopt<-list()
  main_struct$subs_indivfixed <-array(dim=c(dim(temp_indiv)[1],dim(temp_indiv)[2]-1))
  main_struct$num_estim_indivfixed <- vector(length = dim(temp_indiv)[1])###Corrected!!!! 20.11.2018
  main_struct$mucurr$indivfixed <-list()
  main_struct$omcurr$indivfixed <- list()
  temp_priormu_indivfixed <- list()
  temp_priorom_indivfixed <- list()
  main_struct$ind_prior$indivfixed <- list()
  main_struct$numprior$indivfixed <- list()
  main_struct$xprior$indivfixed <- list()
  main_struct$omprior$indivfixed  <- list()
  main_struct$residinit <- array(dim=c(dim(temp_resid)[1],sum(main_struct$act_err)))
  main_struct$allresidinit <- array(dim=c(dim(temp_resid)[1],dim(temp_resid)[2]-1))
  main_struct$allresidnum<-dim(temp_resid)[2]-1
  colnames(main_struct$allresidinit)<-colnames(temp_resid[2:dim(temp_resid)[2]])
  #########################
  for (Row in 1:main_struct$numindiv)#numnotnanind#size(dnum,1)
  {
    #   Row
    ###17.04.2019:!!!??? May be unnecessary!!!???
    if(main_struct$numtypesresidinit>0)
    {
      tempresidi<- as.matrix(temp_resid)[Row,2:(dim(temp_resid)[2])]#tempresid=dnumresid(Row,2:end);
      if(sum(names(main_struct)=='act_err')>0)#if(sum(strcmp(fields(main_struct),'act_err'))>0)
      {
        main_struct$residinit[Row,] <- tempresidi[main_struct$act_err==1]
      }else
      {
        main_struct$residinit[Row,] <- tempresidi[main_struct$opt_err==1]#seqrelev[Row]
      }
      main_struct$allresidinit[Row,] <- tempresidi
    }
    
    
    
    #     if(optacc_label==1)
    #         main_struct$indiv$psi=optacc(Row,2:end);#main_struct$indiv$psi(seqrelev[Row],:)
    #     else
    for (Col in 1:(dim(temp_indiv)[2]-1))
    {
      #            [Row,Col]
      main_struct$indiv$psi[Row,Col] <- temp_indiv[Row,Col+1]#eval('main_struct$indiv$psi(Row,Col)= ddataindiv{Row+1,Col+1};');#seqrelev[Row] dnum(seqrelev[Row],Col+1)ddata{Row,Col+1}
    }
    
    main_struct$indiv$phi[Row,] <- RevTransformParametersAll(main_struct$indiv$psi[Row,],main_struct);
    #main_struct$indiv$phiopt.pop[[Row]]=main_struct$indiv$phi(Row,main_struct$subs_pop_mu_opti[Row,]==1);
    
    main_struct$indiv$phiopt[[Row]]<-array(dim=c(dim(temp_resid)[1],main_struct$numindivpar1))
    main_struct$indiv$phiopt[[Row]] <- main_struct$indiv$phi[Row,main_struct$subs_indivi[Row,]>0]
    #fixed individual do not participate in prior!!!! Later to fix
    main_struct$subs_indivfixed[Row,] <- ((!main_struct$indivoptions[Row,])*main_struct$subs_indiv)
    main_struct$num_estim_indivfixed[Row] <- sum(main_struct$subs_indivfixed[Row,]);
    if(main_struct$num_estim_indivfixed[Row]>0)
    {
      main_struct$mucurr$indivfixed[[Row]] <- main_struct$indiv$phi[Row,main_struct$subs_indivfixed[Row,]>0]#
      main_struct$omcurr$indivfixed[[Row]] <- main_struct$init_om[main_struct$subs_indivfixed[Row,]>0]#allom(main_struct$subs_pop_mu_opt_gen);
      temp_priormu_indivfixed[[Row]] <- main_struct$priormuall[main_struct$subs_indivfixed[Row,]>0]
      temp_priorom_indivfixed[[Row]] <- main_struct$priorom[main_struct$subs_indivfixed[Row,]>0]
      
      #temp.prior.indiv[[Row]]=main_struct$prior(main_struct$subs_indivi[Row,]>0);
      main_struct$ind_prior$indivfixed[[Row]] <- main_struct$prior[main_struct$subs_indivfixed[Row,]>0]
      main_struct$numprior$indivfixed[[Row]] <- sum(main_struct$ind_prior$indivfixed[[Row]]);
      if(main_struct$numprior$indivfixed[[Row]]>0)
      {
        main_struct$xprior$indivfixed[[Row]] <- temp_priormu_indivfixed[[Row]][main_struct$ind_prior$indivfixed[[Row]]==1]
        main_struct$omprior$indivfixed[[Row]] <- temp_priorom_indivfixed[[Row]][main_struct$ind_prior$indivfixed[[Row]]==1]
      }#end;
    }#end
    ###
  }#end
  ###############################################
  
  #if(sum(all_files=="specialpar.csv")>0)
  #{
  temp_specialpar<-read.csv('specialpar.csv', sep = ";",dec = ',')
  main_struct$specialpar<-list()
  main_struct$specialpar$names<-temp_specialpar[,1]
  main_struct$specialpar$val<-temp_specialpar[,2]
  main_struct$numspecialpar<-length(main_struct$specialpar$val)
  #}
  #if(sum(all_files=="studiesnames.csv")>0)
  #{
  #temp_studiesnames<-read.csv('studiesnames.csv', sep = ";",dec = ',')
  #main_struct$studiesnames<-list()
  #main_struct$studiesnames<-temp_studiesnames#[,2]!!!14.01.2019
  ###Obsolete!!!??? 12.03.2019:
  ##tem_inf<-read.csv('treatinf.csv', sep = ";", header = T,dec = ".")
  ##main_struct$trnum$ID<-as.numeric(as.character(tem_inf$ID))
  ##main_struct$trnum$Treat<-as.numeric(as.character(tem_inf$Treat))
  #}
  #print("path_model:")
  #print(path_model)
  if("ModelClass.csv"%in%list.files(path = (path_model)))
  {
    temp_modelproperties<-read.csv('ModelClass.csv', sep = ";",dec = ',')
    main_struct$modelproperties<-temp_modelproperties
  }
  main_struct
}
#################
#################
ReadGeneralDataNoEtopInfluence<-function(path_model, path_data, main_struct)#(handles.filenamethr,main_struct)
{
  setwd(path_data)
  temp_treatments<-read.csv('treatments.csv', sep = ";",dec = ',')
  treat_names<-names(temp_treatments)
  treat_classes<-rep.int(x=NA, times = length(treat_names)) #vector(length = length(treat_names))
  names(treat_classes) <-treat_names
  treat_classes['TINF']<-'numeric'
  treat_classes['TIME']<-'numeric'
  treat_classes['DOSE']<-'numeric'
  treat_classes['CYCLELENGTH']<-'numeric'
  treat_classes['TIMEPERCYCLE']<-'numeric'
  treat_classes['ID']<- 'integer'
  treat_classes['PERAREA']<- 'integer'
  treat_classes['ETOP']<- 'integer'
  treat_classes['CYCLE']<- 'integer'
  treat_classes['CMT'] <- 'character'
  treat_classes['ROOT'] <- 'character'
  treat_classes['REGIMEN'] <- 'character'
  temp_treatments<-read.csv('treatments.csv', sep = ";",dec = ',', colClasses = treat_classes)
  
  temp_measurements<-read.csv('measurements.csv', sep = ";",dec = ',')
  #if(sum(dir(getwd())=='weights.csv')>0)
  #{  
  setwd(path_model)
  temp_weights<-read.csv('weights.csv', sep = ";",dec = ',')
  if(dim(temp_weights)[2]-1==main_struct$numoutcomesnames){
    for (ind_names in 1:main_struct$numoutcomesnames)
    {
      main_struct$badoutcomes<-main_struct$badoutcomes+1-(main_struct$outcomesnames[ind_names]==names(temp_weights)[ind_names+1])
    }
  }else{
    main_struct$badoutcomes<-1
  }
  main_struct$weights<-temp_weights[,2:(main_struct$numoutcomesnames+1)]
  #}
  setwd(path_data)
  temp_cov<-read.csv('covariates.csv', sep = ";",dec = ',')
  main_struct$numindiv<-length(unique(temp_measurements$ID))#overwrites previous value, defied during definitions files reading!!!1
  for(ind_cov in names(temp_cov))
  {
    main_struct[[ind_cov]]<-temp_cov[[ind_cov]]
  }
  main_struct$badoutcomes<-0
  main_struct$covariates<-temp_cov#!!!!13.01.2020
  temp_measurements<-read.csv('measurements.csv', sep = ";",dec = ',')
  #main_struct$
  #main_struct$indiv_id is main_struct$indiv$ID!!!
  main_struct$treatment_cyclcles_lab<-0#default value
  #if((sum('retrospective_lab'==names(main_struct))>0)&(sum('biol'==names(main_struct))>0))
  if(sum(names(temp_measurements)=='CYCLE')>0)#&(sum('biol'==names(main_struct))>0))
  {
    #if(main_struct$retrospective_lab==1)#((main_struct$retrospective_lab==1)&&(main_struct$biol==0))
    #{
    main_struct$treatment_cyclcles_lab<-1
    main_struct$CYCLE<-list()
    #}
  }
  alloutcomes<-as.character(temp_measurements$YTYPE)
  alloutcomesnum<-vector(length = length(alloutcomes))
  listhelp=1:length(alloutcomes)
  for (ind_names in 1:main_struct$numoutcomesnames)
  {
    alloutcomesnum[listhelp[(main_struct$outcomesnames[ind_names]==alloutcomes)]]<-ind_names; 
  }
  main_struct$YTYPES<-list()
  main_struct$YTYPES$listnum<-unique(sort(alloutcomesnum))  
  main_struct$YTYPES$list<-main_struct$outcomesnames[main_struct$YTYPES$listnum]
  main_struct$YTYPES$num<-length(main_struct$YTYPES$list)
  #main_struct$T<-list()!!!not relevant now
  # main_struct$numindiv_obs<-vector(length = main_struct$numindiv)!!!not relevant now
  main_struct$YTYPE<-list()
  main_struct$observed<-list()
  main_struct$prierr_indiv<-list()
  main_struct$prierr_together<-list()
  main_struct$initval<-list()#array(dim = c(main_struct$numindiv,main_struct$numoutcomesnames))#an alternative to matlab definition!!!!
  main_struct$initname<-list()#array(dim = c(main_struct$numindiv,main_struct$numoutcomesnames))#an alternative to matlab definition!!!!
  main_struct$Protocol<-list()
  #main_struct$ProtocolNew <- list() define in assignCompartments
  #main_struct$Protocol$Time<-list()
  #main_struct$Protocol$Doseperarea<-list()
  #main_struct$Protocol$Dosedef<-list()
  #main_struct$Protocol$Dose<-list()
  #main_struct$Protocol$cmt1<-list()
  #main_struct$Protocol$rate<-list()
  #main_struct$Protocol$t_inf<-list()
  #main_struct$Protocol$Real<-list()
  #main_struct$Protocol$Typeinf<-list()
  #main_struct$Protocol$TreatDuration<-list()
  #main_struct$Protocol$numapplic<-list()#In R it is defined as a field of Protocol rather than of main_struct!!!!!
  #main_struct$Protocol$timesapplic<-list()#In R it is defined as a field of Protocol rather than of main_struct!!!!!
  main_struct$numtransfus<-1*vector(length = main_struct$numindiv)
  main_struct$measurements<-list()
  for(i0 in 1: main_struct$numindiv)#length(main_struct$ID))
  {
    i<-main_struct$ID[i0]
    index_id<-temp_measurements$ID==i
    
    if(main_struct$treatment_cyclcles_lab==1)
    {
      #Partial data!!!!To complete after, lines 136-172 of ReadGeneralDataNoEtopInfluence.m
    }
    main_struct$measurements[[i0]]<-list()
    main_struct$measurements[[i0]]$numindiv_obs<-sum(index_id)#main_struct$numindiv_obs[i0]
    main_struct$measurements[[i0]]$namesmeasdata<-c("T","Y")
    #main_struct$T[[i0]]<-temp_measurements$TIME[index_id]
    #main_struct$Y[[i0]]<-temp_measurements$Y[index_id]
    main_struct$measurements[[i0]]$data<-rbind(24*temp_measurements$TIME[index_id],temp_measurements$Y[index_id])#main_struct$T[[i0]]<-24*main_struct$T[[i0]]
    main_struct$measurements[[i0]]$datatypes<-temp_measurements$YTYPE[index_id]#<-main_struct$YTYPE[[i0]]$data
    main_struct$YTYPE[[i0]]<-list()
    main_struct$YTYPE[[i0]]$listnum<-unique(sort(alloutcomesnum[index_id]) )
    main_struct$YTYPE[[i0]]$list<-main_struct$outcomesnames[main_struct$YTYPE[[i0]]$listnum]
    main_struct$YTYPE[[i0]]$num<-length(main_struct$YTYPE[[i0]]$list)
    main_struct$YTYPE[[i0]]$size<-list()
    main_struct$YTYPE[[i0]]$index<-list()
    main_struct$observed[[i0]]<-list()
    main_struct$prierr_indiv[[i0]]<-list()
    main_struct$initname[[i0]]<-list()
    main_struct$initval[[i0]]<-vector(length = max(main_struct$YTYPE[[i0]]$listnum) )
    if(main_struct$treatment_cyclcles_lab==1)
    {
      main_struct$CYCLE[[i0]] <- list()
      main_struct$TimePerCycle[[i0]] <- list()
      main_struct$ListOfCycles[[i0]] <- list()
      main_struct$NumOfCycles[[i0]] <- list()
      main_struct$NumOfObsPerCycles[[i0]] <- list()
    }
    for(ind_ytype1 in 1:main_struct$YTYPES$num)
    {
      ind_ytype<-main_struct$YTYPES$listnum[ind_ytype1]
      ind_ytype_symb<-main_struct$YTYPES$list[ind_ytype1]
      main_struct$YTYPE[[i0]]$size[ind_ytype]<-sum(alloutcomesnum[index_id]==main_struct$YTYPES$listnum[ind_ytype1])
      main_struct$YTYPE[[i0]]$index[[ind_ytype]]<-(alloutcomesnum[index_id]==main_struct$YTYPES$listnum[ind_ytype1])
      #index_id_y_ytype is unnecessary, use main_struct$YTYPE[[i0]]$size[ind_ytype] instead!!!!!
      if(sum(main_struct$YTYPE[[i0]]$index[[ind_ytype]],na.rm = T)>0)
      {
        # print(c(i0,main_struct$indiv$ID[i0],ind_ytype,ind_ytype_symb))
        if(sum("PRIERR"==names(temp_measurements))>0)
        {
          main_struct$prierr_indiv[[i0]][[ind_ytype]]<-temp_measurements$PRIERR[index_id][main_struct$YTYPE[[i0]]$index[[ind_ytype]]]#alternative to matlab definition !!!!
          main_struct$prierr_together[[ind_ytype]]<-temp_measurements$PRIERR[alloutcomesnum==ind_ytype]#!!!ind_ytype not ind_ytype1???
        }
        main_struct$observed[[i0]][[ind_ytype]]<-main_struct$measurements[[i0]]$data[2,][main_struct$YTYPE[[i0]]$index[[ind_ytype]]]#main_struct$Y[[i0]] #alternative to matlab definition !!!! 
        #print(temp_measurements$INIT[index_id][main_struct$YTYPE[[i0]]$index[[ind_ytype]]][1])
        main_struct$initval[[i0]][ind_ytype]<-temp_measurements$INIT[index_id][main_struct$YTYPE[[i0]]$index[[ind_ytype]]][1]
        main_struct$initname[[i0]][[ind_ytype]]<-as.character(temp_measurements$YTYPE[index_id][main_struct$YTYPE[[i0]]$index[[ind_ytype]]][1])
        ###Cycles:
        if(main_struct$treatment_cyclcles_lab==1)
        {  
          
          main_struct$CYCLE[[i0]][[ind_ytype]] <- temp_measurements$CYCLE[index_id][main_struct$YTYPE[[i0]]$index[[ind_ytype]]]
          main_struct$TimePerCycle[[i0]][[ind_ytype]] <- temp_measurements$TIMEPERCYCLE[index_id][main_struct$YTYPE[[i0]]$index[[ind_ytype]]]
          main_struct$ListOfCycles[[i0]][[ind_ytype]] <- unique(main_struct$CYCLE[[i0]][[ind_ytype]]);
          main_struct$NumOfCycles[[i0]][[ind_ytype]] <- length(unique(main_struct$CYCLE[[i0]][[ind_ytype]]));
          main_struct$NumOfObsPerCycles[[i0]][[ind_ytype]] <-vector(length = main_struct$NumOfCycles[[i0]][[ind_ytype]])
          if(i0==1){
            main_struct$MaxNumOfCycles <- main_struct$NumOfCycles[[i0]][[ind_ytype]];
          }else{
            main_struct$MaxNumOfCycles <- max(main_struct$MaxNumOfCycles,main_struct$NumOfCycles[[i0]][[ind_ytype]]);
          }
          for (indcyc in 1:main_struct$NumOfCycles[[i0]][[ind_ytype]])
          {
            #print(c(i0,ind_ytype,indcyc))
            main_struct$NumOfObsPerCycles[[i0]][[ind_ytype]][indcyc] <- sum(main_struct$CYCLE[[i0]][[ind_ytype]]==main_struct$ListOfCycles[[i0]][[ind_ytype]][indcyc])
          }
          
        }
      }
      # main_struct.loginit and main_struct.init are omitted!!!!!
    }
    ## main_struct.ObservedTogether is not defined!!!!!!
    ####Protocol
    #main_struct$ProtocolNew[[i0]] <- BuildTreatmentStructures(temp_treatments, ind_indiv = i, compartments = main_struct$compartments[[i0]],
    #                                                          min_measured_time = min(main_struct$measurements[[i0]]$data),
    #                                                          max_measured_time=max(main_struct$measurements[[i0]]$data[1,]),BSA = main_struct$BSA[i0], blood_vol = main_struct$blood_vol[i0])
    main_struct$Protocol[[i0]]<-list()
    indextr_id<-temp_treatments$ID==i
    main_struct$Protocol[[i0]]$cmt1<-as.character(temp_treatments$CMT[ indextr_id])
    main_struct$Protocol[[i0]]$numapplic<-sum(indextr_id)
    main_struct$Protocol[[i0]]$namesdata<-c("Time", "Doseperarea", "Dosedef", "Dose", #"cmt1", 
                                            "rate", "t_inf", "Real", "Typeinf")
    #In R numapplic, timesapplic are defined as a field of Protocol rather than of main_struct!!!!!
    numnamesdata<-length(main_struct$Protocol[[i0]]$namesdata)
    main_struct$Protocol[[i0]]$numdata<-array(dim = c(numnamesdata,main_struct$Protocol[[i0]]$numapplic))
    main_struct$Protocol[[i0]]$numdata[main_struct$Protocol[[i0]]$namesdata=="Time",]<-24*temp_treatments$TIME[indextr_id]  #main_struct$Protocol$Time[[i0]]<-24*main_struct$Protocol$Time[[i0]]
    main_struct$Protocol[[i0]]$timesapplic<-sort(unique( main_struct$Protocol[[i0]]$numdata[main_struct$Protocol[[i0]]$namesdata=="Time",]))
    main_struct$Protocol[[i0]]$numdata[main_struct$Protocol[[i0]]$namesdata=="Doseperarea",]<-temp_treatments$PERAREA[indextr_id]#main_struct$Protocol$Doseperarea[[i0]]<-temp_treatments$PERAREA[ indextr_id]
    main_struct$Protocol[[i0]]$numdata[main_struct$Protocol[[i0]]$namesdata=="Dosedef",]<-temp_treatments$DOSE[indextr_id] #main_struct$Protocol$Dosedef[[i0]]<-temp_treatments$DOSE[ indextr_id]
    main_struct$Protocol[[i0]]$numdata[main_struct$Protocol[[i0]]$namesdata=="Dose",]<-temp_treatments$DOSE[indextr_id]*((1-temp_treatments$PERAREA[indextr_id])+main_struct$BSA[i0]*temp_treatments$PERAREA[indextr_id]) #main_struct$Protocol$Dose[[i0]]<-main_struct$Protocol$Dosedef[[i0]]*((1-main_struct$Protocol$Doseperarea[[i0]])+main_struct$BSA[i0]*main_struct$Protocol$Doseperarea[[i0]])
    #The following line warns on NA coercion!!!:
    main_struct$Protocol[[i0]]$numdata[main_struct$Protocol[[i0]]$namesdata=="t_inf",]<-24*as.numeric(as.character(temp_treatments$TINF[ indextr_id])) # !!!*24 in R, matlab????main_struct$Protocol$t_inf[[i0]]<-as.numeric(as.character(temp_treatments$TINF[ indextr_id]))
    #!!!!   
    for(ind_applic in 1: main_struct$Protocol[[i0]]$numapplic){#main_struct$Protocol$rate[[i0]]<-24*main_struct$Protocol$Dose[[i0]]/main_struct$Protocol$t_inf[[i0]]
      if(is.na(main_struct$Protocol[[i0]]$numdata[main_struct$Protocol[[i0]]$namesdata=="t_inf",ind_applic]))
      {
        main_struct$Protocol[[i0]]$numdata[main_struct$Protocol[[i0]]$namesdata=="rate",ind_applic]<-NA
      }else
      {
        main_struct$Protocol[[i0]]$numdata[main_struct$Protocol[[i0]]$namesdata=="rate",ind_applic]<-main_struct$Protocol[[i0]]$numdata[main_struct$Protocol[[i0]]$namesdata=="Dose",ind_applic]/main_struct$Protocol[[i0]]$numdata[main_struct$Protocol[[i0]]$namesdata=="t_inf",ind_applic]
      }
      main_struct$Protocol[[i0]]$numdata[main_struct$Protocol[[i0]]$namesdata=="Typeinf",ind_applic]<-!is.na(main_struct$Protocol[[i0]]$numdata[main_struct$Protocol[[i0]]$namesdata=="rate",ind_applic])
    }
    
    if(main_struct$Protocol[[i0]]$numdata[main_struct$Protocol[[i0]]$namesdata=="Time",1]>main_struct$measurements[[i0]]$data[1,1])#if(main_struct$Protocol$Time[[i0]][1]>main_struct$T[[i0]][1])#(main_struct$Protocol$Time[[i0]][1]>main_struct$T[[i0]][1])
    {
      helpvect<-array(dim = c(numnamesdata,1))
      # main_struct$Protocol$Real[[i0]]=c(0,ones(length(main_struct$Protocol$Time[[i0]]),1));###We excluded in R version "real" field of protocols!!!!!!
      helpvect[main_struct$Protocol[[i0]]$namesdata=="Time"]<-main_struct$measurements[[i0]]$data[1,1]#  main_struct$Protocol$Time[[i0]]<- c(main_struct$T[[i0]][1],main_struct$Protocol$Time[[i0]])
      helpvect[main_struct$Protocol[[i0]]$namesdata=="Dose"]<- 0#main_struct$Protocol$Dose[[i0]]<- c(0,main_struct$Protocol$Dose[[i0]])
      helpvect[main_struct$Protocol[[i0]]$namesdata=="Doseperarea"]<-0
      helpvect[main_struct$Protocol[[i0]]$namesdata=="Dosedef"]<- 0
      helpvect[main_struct$Protocol[[i0]]$namesdata=="t_inf"]<- NA#main_struct$Protocol$rate[[i0]]<- c(NA,main_struct$Protocol$rate[[i0]])
      helpvect[main_struct$Protocol[[i0]]$namesdata=="rate"]<- NA#main_struct$Protocol$t_inf[[i0]]<-c(NaN,main_struct$Protocol$t_inf[[i0]])
      helpvect[main_struct$Protocol[[i0]]$namesdata=="Typeinf"]<- 0#main_struct$Protocol$Typeinf[[i0]]<-1*!is.na(main_struct$Protocol$rate[[i0]])
      main_struct$Protocol[[i0]]$numdata<-cbind(helpvect,main_struct$Protocol[[i0]]$numdata)  
      main_struct$Protocol[[i0]]$cmt1<-c(' ',main_struct$Protocol[[i0]]$cmt1)  #main_struct$Protocol$cmt1[[i0]]<- c(' ',main_struct$Protocol$cmt1[[i0]])
    }
    main_struct$Protocol[[i0]]$TreatDuration<-max(max(main_struct$Protocol[[i0]]$numdata[main_struct$Protocol[[i0]]$namesdata=="Time",]),max(main_struct$measurements[[i0]]$data[1,]))#main_struct$Protocol$TreatDuration[[i0]]<-max(max(main_struct$Protocol$Time[[i0]]),max(main_struct$T[[i0]]))
    if(main_struct$Protocol[[i0]]$TreatDuration==max(main_struct$Protocol[[i0]]$numdata[main_struct$Protocol[[i0]]$namesdata=="Time",]))
    {
      main_struct$Protocol[[i0]]$TreatDuration<-main_struct$Protocol[[i0]]$TreatDuration+3#add 3 hours
    }
    main_struct$Protocol[[i0]]$numapplic<-length(main_struct$Protocol[[i0]]$numdata[main_struct$Protocol[[i0]]$namesdata=="Time",])#main_struct$Protocol$numapplic[[i0]]#In R it is defined as a field of Protocol rather than of main_struct!!!!!
    main_struct$Protocol[[i0]]$timesapplic<-sort(unique(main_struct$Protocol[[i0]]$numdata[main_struct$Protocol[[i0]]$namesdata=="Time",]))#main_struct$Protocol$timesapplic[[i0]] #In R it is defined as a field of Protocol rather than of main_struct!!!!!
    main_struct$Protocol[[i0]]$numuniqapplic<-length(main_struct$Protocol[[i0]]$timesapplic)
    main_struct$Protocol[[i0]]$numtransfus<-0#!!!! num transfus is now in Protocolsmain_struct.numtransfus(i0)
    for(jj in 1:main_struct$Protocol[[i0]]$numapplic )#main_struct$Protocol$numapplic[[i0]]
    {
      relev_protocol_times_ind<- main_struct$Protocol[[i0]]$numdata[main_struct$Protocol[[i0]]$namesdata=="Time",]==main_struct$Protocol[[i0]]$numapplic[jj]
      if(sum(relev_protocol_times_ind,na.rm = T)==7)###must be jenerally defined for the cmt1 type!!!!
      {
        main_struct$Protocol[[i0]]$numtransfus<-main_struct$Protocol[[i0]]$numtransfus+1#main_struct.numtransfus(i0)<- main_struct.numtransfus(i0)+1
      }
    }
    
    
    
  }
  main_struct$YTYPES$sizes<-vector(length = main_struct$YTYPES$num)
  for (ind_ytype1 in 1:main_struct$YTYPES$num)
  {
    ind_ytype <- main_struct$YTYPES$listnum[ind_ytype1]
    main_struct$YTYPES$sizes[ind_ytype] <-0
    for (i in 1:main_struct$numindiv)
    {
      
      main_struct$YTYPES$sizes[ind_ytype] <-main_struct$YTYPES$sizes[ind_ytype]+main_struct$YTYPE[[i]]$size[[ind_ytype]]
      #print(c(i,ind_ytype1,ind_ytype,main_struct$YTYPES$sizes[ind_ytype],main_struct$YTYPE[[i]]$size[[ind_ytype]]))
    }
  }
  temp_studiesnames<-read.csv('studiesnames.csv', sep = ";",dec = ',')
  main_struct$studiesnames<-list()
  main_struct$studiesnames<-temp_studiesnames#[,2]!!!14.01.2019
  setwd(path_data)
  temp_treatments<-read.csv('treatments.csv', sep = ";",dec = ',')
  if("PlotProperties.csv"%in%list.files(path = (path_data)))
  {
    temp_plotproperties<-read.csv('PlotProperties.csv', sep = ";",dec = ',')
    main_struct$plotproperties<-temp_plotproperties
  }
  ###!!!!sort in Matlab = unique(sort in R!!!!
  #####
  main_struct
}
############################################
############################################
AssignCompartments<-function(path_model,path_data,main_struct)
{
  # print('aaa')
  setwd(path_data)
  main_struct$compartments<-list()
  temp_measurements <- read.csv('measurements.csv', sep = ";",dec = ',')
  temp_treatments <- read.csv('treatments.csv', sep = ";",dec = ',')#reads hear treatment information independently from the Protocol defining function!!!!!
  setwd(path_model)
  temp_compartments<-read.csv('compartments.csv', sep = ";",dec = ',')
  NumOfRows<-dim(temp_compartments)[1]
  lympho_vect<-as.character(temp_compartments$type)=='lympho'
  basic_vect<-as.character(temp_compartments$type)=='basic'
  treat_vect<-as.character(temp_compartments$type)=='treatment'
  MM_vect<-as.character(temp_compartments$type)=='lympho'
  all_id <- unique(temp_treatments$ID)
  main_struct$ProtocolNew <- list()
  #all_ytypes <- unique(temp_measurements$YTYPE)
  # print('aaa1')
  for(i0 in 1: main_struct$numindiv)#length(main_struct$ID))
  {
    i<-main_struct$ID[i0]#i <- all_id[i0]# main_struct$ID[i0]
    if(i %in% all_id)#for the case when certain patient has no treatment
    {  
      index_id<-temp_treatments$ID==i
      index_id_meas<-temp_measurements$ID==i
      main_struct$compartments[[i0]]<-list()
      # print(i0)
      temp_comp <- basic_vect
      # print(temp_comp)
      temp_treat_list <- unique(as.character(temp_treatments$CMT)[index_id])#unique(main_struct$Protocol[[i0]]$cmt1)#main_struct$Protocol$cmt1[[i0]]
      for( ind_treat in 1:length(temp_treat_list))
      {
        temp_<-temp_treat_list[ind_treat]==as.character(temp_compartments$names)
        temp_comp<-pmax(temp_comp,temp_)
        if(sum(temp_)>0&(!(temp_treat_list[ind_treat]=='prednisone')))
        {
          temp_<-'Ksimem'==as.character(temp_compartments$names)
          temp_comp<-pmax(temp_comp,temp_)
          temp_<-'Ksismem'==as.character(temp_compartments$names)
          temp_comp<-pmax(temp_comp,temp_)
          temp_<-'Ksimemlong'==as.character(temp_compartments$names)
          temp_comp<-pmax(temp_comp,temp_)
        }
        if(temp_treat_list[ind_treat]=='infus')
        {
          temp_<-'Cplclab'==as.character(temp_compartments$names)
          temp_comp<-pmax(temp_comp,temp_)
        }
        if(temp_treat_list[ind_treat]=='pegtpo')
        {
          temp_<-'TPOpeg'==as.character(temp_compartments$names)
          temp_comp<-pmax(temp_comp,temp_)
        }
        if(temp_treat_list[ind_treat]=='gcsfscfilg')
        {
          temp_<-'CGCSF_sc'==as.character(temp_compartments$names)
          temp_comp<-pmax(temp_comp,temp_)
        }
        if(temp_treat_list[ind_treat]=='gcsfscpeg0')
        {
          temp_<-'CGCSF_sc_peg'==as.character(temp_compartments$names)
          temp_comp<-pmax(temp_comp,temp_)
          temp_<-'CGCSF_cent_peg'==as.character(temp_compartments$names)
          temp_comp<-pmax(temp_comp,temp_)
          temp_<-'CGCSF_del_peg'==as.character(temp_compartments$names)
          temp_comp<-pmax(temp_comp,temp_)
          temp_<-'CGCSF_per_peg'==as.character(temp_compartments$names)
          temp_comp<-pmax(temp_comp,temp_)
        }
        if(temp_treat_list[ind_treat]=='gcsfscpeg')
        {
          temp_<-'CGCSF_sc_peg'==as.character(temp_compartments$names)
          temp_comp<-pmax(temp_comp,temp_)
          temp_<-'CGCSF_cent_peg'==as.character(temp_compartments$names)
          temp_comp<-pmax(temp_comp,temp_)
          temp_<-'CGCSF_del_peg'==as.character(temp_compartments$names)
          temp_comp<-pmax(temp_comp,temp_)
          temp_<-'CGCSF_per_peg'==as.character(temp_compartments$names)
          temp_comp<-pmax(temp_comp,temp_)
        }
        if(temp_treat_list[ind_treat]=='eposc')#erythropoiesis:
        {
          temp_<-'CEPO_sc'==as.character(temp_compartments$names)
          temp_comp<-pmax(temp_comp,temp_)
          temp_<-'CEPO_F'==as.character(temp_compartments$names)
          temp_comp<-pmax(temp_comp,temp_)
          temp_<-'CEPO_L'==as.character(temp_compartments$names)
          temp_comp<-pmax(temp_comp,temp_)
          
        }
        if(temp_treat_list[ind_treat]=='feoral')#erythropoiesis:
        {
          temp_<-'CFe'==as.character(temp_compartments$names)
          temp_comp<-pmax(temp_comp,temp_)
        }
        if(temp_treat_list[ind_treat]=='CHOP')#erythropoiesis:
        {
          temp_<-'ksicyclodox'==as.character(temp_compartments$names)
          temp_comp<-pmax(temp_comp,temp_)
        }
        temp_meas_list <- unique(as.character(temp_measurements$YTYPE)[index_id_meas])##unique(main_struct$YTYPE[[i0]]$list)
        for(ind_meas in 1:length(temp_meas_list))
        {
          #print(c(i0,ind_))
          if((temp_meas_list[ind_meas]=='LOC')|(temp_meas_list[ind_meas]=='Leuko'))
          {
            temp_comp<-pmax(temp_comp,lympho_vect)
          }
        }
        for(ind_meas in 1:length(temp_meas_list))
        {
          if(temp_meas_list[ind_meas]=='MM')
          {
            temp_comp<-pmax(temp_comp,MM_vect)
          }
        }
      }
      NumOfCompartmentsi <- sum(temp_comp)
      main_struct$compartments[[i0]]$NumofVariables<-sum(temp_compartments$num_var[temp_comp==1])
      main_struct$compartments[[i0]]$check<-0*array(dim=c(main_struct$compartments[[i0]]$NumofVariables,1))
      main_struct$compartments[[i0]]$num_ind<-list()
      main_struct$compartments[[i0]]$compind<-array(dim = c(NumOfCompartmentsi,max(temp_compartments$num_var)))
      main_struct$compartments[[i0]]$compnum<-vector(length = NumOfCompartmentsi)
      main_struct$compartments[[i0]]$names<-vector(length = NumOfCompartmentsi)
      ind_ <- 0
      ind_i<-0
      #print(NumOfRows)
      for (Row in 1:NumOfRows)#(Row in 2:(NumOfRows+1))
      {
        if(temp_comp[Row]==1)#Row-1!!!!
        {
          ind_i<-ind_i+1
          main_struct$compartments[[i0]]$names[ind_i]=as.character(temp_compartments$names[Row])#datacompartments{Row,1};not main_struct$compartments[[i0]]$names[Row]!!!!
          main_struct$compartments[[i0]][[paste(as.character(temp_compartments$names[Row]),'num',sep="")]]<-temp_compartments$num_var[Row]
          main_struct$compartments[[i0]][[paste(as.character(temp_compartments$names[Row]),'_ind',sep="")]]<-(ind_+1):(ind_+temp_compartments$num_var[Row])
          main_struct$compartments[[i0]]$compind[ind_i,1:temp_compartments$num_var[Row]]<-(ind_+1):(ind_+temp_compartments$num_var[Row])
          main_struct$compartments[[i0]]$compnum[ind_i]<-temp_compartments$num_var[Row]
          #print(paste(as.character(temp_compartments$names[Row]),'num',sep=""))
          # print(names(main_struct$compartments[[i0]]))
          #eval(['main_struct$compartments[[i0]]$' datacompartments{Row,1} 'num= datacompartments{Row,2};']);
          
          #    eval(['main_struct$compartments[[i0]]$' datacompartments{Row,1}  '_ind= [ind_+1:(ind_+datacompartments{Row,2})];']);
          main_struct$compartments[[i0]]$num_ind[[Row]]<-(ind_+1):(ind_+temp_compartments$num_var[Row])
          if(Row==1){
            main_struct$compartments[[i0]]$check<-rep.int(x=1,times=temp_compartments$num_var[Row])
          }else
          {
            main_struct$compartments[[i0]]$check<-c(main_struct$compartments[[i0]]$check,rep.int(x=1,times=temp_compartments$num_var[Row]))
          }
          #main_struct$compartments[[i0]]$check(ind_+1:(ind_+datacompartments{Row,2}))=1;
          #    main_struct$compartments[[i0]]$num_ind{Row-1}= [ind_+1:(ind_+datacompartments{Row,2})];
          ind_<-ind_+temp_compartments$num_var[Row]#datacompartments{Row,2};
          main_struct$compartments[[i0]]$NumOfCompartments=NumOfCompartmentsi
        }
        
      }
      
      # main_struct$compartmentsall$structure=datacompartments;
      main_struct$compartments[[i0]]$baddefined=sum(main_struct$compartments[[i0]]$check==0);
      main_struct$ProtocolNew[[i0]] <- BuildTreatmentStructures(temp_treatments, ind_indiv = i, compartments = main_struct$compartments[[i0]],
                                                                min_measured_time = min(main_struct$measurements[[i0]]$data),
                                                                max_measured_time=max(main_struct$measurements[[i0]]$data[1,]),BSA = main_struct$BSA[i0], blood_vol = main_struct$blood_vol[i0])
      
    } 
  }
  main_struct$opt_mod<-"ery"#Hier for the simplicity
  main_struct$phiopt<-GeneratePhiopt(main_struct)#Parameter for the optimization
  ###########
  main_struct
}
######################################
#######################################
UpdateStructures<-function(main_struct)
{
  main_struct$num_totobstype<-rep.int(x=0, times=max(main_struct$YTYPES$listnum))
  main_struct$num_totobstypew<-rep.int(x=0, times=max(main_struct$YTYPES$listnum))
  main_struct$num_sepobstype<-array(dim = c(main_struct$numindiv,max(main_struct$YTYPES$listnum)))
  main_struct$num_sepobstypew<-array(dim = c(main_struct$numindiv,max(main_struct$YTYPES$listnum)))
  for( i in 1: main_struct$numindiv)
  {
    for (ind_ytype0 in 1:main_struct$YTYPES$num)
    {
      ind_ytype=main_struct$YTYPES$listnum[ind_ytype0]
      
      if(main_struct$YTYPE[[i]]$size[[ind_ytype]]>0)
      { 
        main_struct$num_totobstype[ind_ytype] <- main_struct$num_totobstype[ind_ytype]+length(main_struct$observed[[i]][[ind_ytype]])
        main_struct$num_totobstypew[ind_ytype] <- main_struct$num_totobstypew[ind_ytype]+main_struct$weights[i,ind_ytype]*length(main_struct$observed[[i]][[ind_ytype]])
        #}!!!! in R ?????
        #print(c(i,ind_ytype))
        main_struct$num_sepobstype[i,ind_ytype] <- length(main_struct$observed[[i]][[ind_ytype]])
        main_struct$num_sepobstypew[i,ind_ytype] <- main_struct$weights[i,ind_ytype]*length(main_struct$observed[[i]][[ind_ytype]])
      }
    }
    #print(i)
  }
  ####
  main_struct
}
GeneratePhiopt<-function(main_struct)
{
  phiopt<-list()
  phiopt$pop<-main_struct$mucurr$pop#=main_struct.mucurr.pop;
  phiopt$indiv<-main_struct$indiv$phiopt
  phiopt$resid <- main_struct$residinit
  phiopt
}
LoadErrorsModel<-function(path_model, main_struct)
{
  setwd(path_model)
  temp_error<-read.csv('error.csv', sep = ";",dec = ',')
  main_struct$acurr <- as.numeric(temp_error[1,2:dim(temp_error)[2]])
  main_struct$opt_err <- as.numeric(temp_error[2,2:dim(temp_error)[2]])
  main_struct$logres <- as.numeric(temp_error[6,2:dim(temp_error)[2]])
  main_struct$prierre <- as.numeric(temp_error[7,2:dim(temp_error)[2]])
  main_struct$transformres <- as.numeric(temp_error[3,2:dim(temp_error)[2]])
  main_struct$expdist <- as.numeric(temp_error[4,2:dim(temp_error)[2]])
  main_struct$scalingini <- as.numeric(temp_error[5,2:dim(temp_error)[2]])
  main_struct$act_err <- as.numeric(temp_error[8,2:dim(temp_error)[2]] )
  main_struct$act_err_num<-(1:(dim(temp_error)[2]-1))[main_struct$act_err==1]# the field act_err exists always!!!!
  if(dim(temp_error)[1]>8)#now is a default!!!
  {
    main_struct$expsens<-as.numeric(temp_error[9,2:dim(temp_error)[2]])
    if(dim(temp_error)[1]>9)
    {  
      main_struct$grade_resid_err<-as.numeric(temp_error[10,2:dim(temp_error)[2]])
    }else
    {
      main_struct$grade_resid_err<-rep.int(x = 0,dim(temp_error)[2])#dim(temp=temp_error)[2]
    }
  }else{
    main_struct$expsens<-rep.int(x = 0,dim(temp_error)[2])
    main_struct$grade_resid_err<-rep.int(x = 0,dim(temp_error)[2])
  }
  main_struct$error_structure <- temp_error
  main_struct$outcomesnames<-colnames(temp_error)[2:dim(temp_error)[2]]
  main_struct$numoutcomesnames=dim(temp_error)[2]-1
  main_struct$outcomesnumlist=1:main_struct$numoutcomesnames
  ####output:
  main_struct
}
