# Supplementary material for: A biomathematical model of human erythropoiesis and iron metabolism
Source: Sci Rep. 2020 May 25;10:8602. doi: 10.1038/s41598-020-65313-5 (PMC7248076; doi:10.1038/s41598-020-65313-5)
Supplement: Supplementary file 5 — A biomathematical model of human erythropoiesis and iron metabolism: Simulation Model. [file 41598_2020_65313_MOESM5_ESM.zip › ErythroShort/paramclasseserythro.hpp]

//#include <iostream>
using namespace Rcpp;

class erythro_compartments
{
public:
  CharacterVector names;
  int NumOfCompartments; 
  int NumofVariables;
  
  int  Cs_ind;//, CE_ind, CG_ind;
  int  Csnum;//, CEnum, CGnum;
  //erythro compartments:
  //ind,num!!!
  
  int R_erythronum;
  int R_erythro_ind;
  int CEPO_scnum;
  int CEPO_sc_ind;
  int CEPO_Fnum;//4 delayed compartments
  IntegerVector CEPO_F_ind;
  int CEPO_Lnum;//4 delayed compartments for lymphatic absorbtion
  IntegerVector CEPO_L_ind;
  int CEPO_Lynum;//// lymphatic absorbtion from (10) Schirm and Scholz
  int CEPO_Ly_ind;
  
  int CEPO_cent_ind;//central compartment
  int CEPO_centnum;
  
  int CEPO_rb_ind;//bound to receptor
  int CEPO_rbnum;
  
   
  
  
  int CEPO_perinum;//peripheral compartment
  int CEPO_peri_ind;
  
  int CBE_ind;// burst forming units - erythroid
  int CBEnum;// burst forming units - erythroid
  int CCE_ind;// colony forming units - erythroid
  int CCEnum;// colony forming units - erythroid
  int CPEB_ind;//  proliferating erythrocytic blasts
  int CPEBnum;//  proliferating erythrocytic blasts
  IntegerVector CMEB_ind;// NMEB maturing erythrocytic blasts
  int CMEBnum;// NMEB maturing erythrocytic blasts
  int CRETnum;//  reticulocytes in circulation
  int CRET_ind;//  reticulocytes in circulation
  int CERY_rndnum;//  mature erythrocytes in circulation //rnd, not rand in order to be consistent with paper!!!
  int CERY_rnd_ind;//  mature erythrocytes in circulation//rnd, not rand in order to be consistent with paper!!!
  int CERY_agenum;//  mature erythrocytes in circulation
  IntegerVector CERY_age_ind;//  mature erythrocytes in circulation
  //Iron compartments:
  //int CFeMEBnum;// NMEB maturing erythrocytic blasts
  int CFeRETnum;//  reticulocytes in circulation
  int CFeRET_ind;//  reticulocytes in circulation
  int CFeERY_rndnum;//  mature erythrocytes in circulation //rnd, not rand in order to be consistent with paper!!!
  int CFeERY_rnd_ind;//  mature erythrocytes in circulation//rnd, not rand in order to be consistent with paper!!!
  int CFeERY_agenum;//  mature erythrocytes in circulation
  IntegerVector CFeERY_age_ind;//  mature erythrocytes in circulation
  
  //int CEPOnum;//  ??? subcompartments erythropoietin concentration
  //int CEPO_ind;//   ??? subcompartments erythropoietin concentration
  int HEP_ind;//  hepcidin in plasma
  int HEPnum;//  hepcidin in plasma
  int FERR_P_ind;//  ferritin in plasma
  int FERR_Pnum;//  ferritin in plasma
  int FHB_ind;//  iron in haemoglobin, recycling
  int FHBnum;//  iron in haemoglobin, recycling 
  int F_S_ind;//  storage iron
  int F_Snum;//  storage iron
  //int F_P_ind;//  storage iron
  //int F_Pnum;//  storage iron
  int TRFl_ind;//  iron loaded transferrin
  int TRFlnum;//  iron loaded transferrin
  int TRFu_ind;//  free transferrin
  int TRFunum;//  free transferrin
  int CFe_ind;//  iron in blood
  int CFenum;//  iron in blood
  int F_entero_ind;//  iron in enterocytes 
  int F_enteronum;//  iron in enterocytes
  int F_oral_ind;//  iron orally administred????
  int F_oralnum;//  iron orally administred????
  
  IntegerVector  CFeMEB_ind;
  int CFeMEBnum;
  //IntegerVector CFeEry_ind;
  //int CFeErynum;
  int ksipaclitaxelnum;
  IntegerVector ksipaclitaxel_ind;
  int ksicyclodoxnum;
  IntegerVector ksicyclodox_ind;
  int ksietoposidenum;
  IntegerVector ksietoposide_ind;
  int ksiprocarbazinenum;
  IntegerVector ksiprocarbazine_ind;
  int ksibleomycinnum;
  IntegerVector ksibleomycin_ind;
  int ksiplatinumnum;
  IntegerVector ksiplatinum_ind;
  int ksiepirubicinnum;
  IntegerVector ksiepirubicin_ind;
};

class erythro_par
{
public:
  
  /// infusion parameters:
  NumericMatrix inf_comp_ind;
  NumericMatrix inf_comp_rate;
  NumericMatrix inf_times;
  int num_dif_infus;
  int max_simul_infus;
  int inf;
  DoubleVector length_inf_comp_ind;
  //technical parameters:
  double labelegscsfendomem;
  int analyticprednisone;
  //Erythro parameters:
  ///Epo pk/PD:
  ////P_endo_EPO 
  
  double R_0;
  double k_el;
  double k_off;
  double k_on; 
  double kepo12; 
  double kepo21;
  double k_int;
  double k_deg;
  double k_syn; 
  double w_RET;
  double w_MEB;
  double w_PEB;
  double w_CE;
  double w_BE;
  double kFa;
  double kFL;//fett_nach_lymph
  double kFe;//
  double kFDelay;
  double kLDelay;
  double kLa;//is the absorption constant of the transition between the lymphatic and the central compartment
  double kLe;//represents another loss term resulting in further reduction of the bioavailability via this route of absorption.
  // // //EPO_prod: appendix in Schirm (2013)
  double P_t_nor_O2;// normal value of tissue oxygen tension in kidneys 
  double S_t_nor_O2;//normal tissue saturation of oxygen
  double P_50_ery;//partial oxygen pressure corresponding tp S_t_O2 = 50%
  double PA_nor_O2;//arterial oxygen tension, normal value
  double del_s__o__2;//desaturation of HB (arteriovenous di???erence), normal value   strange problems with DeltSO2 name
  double gam_ery;//Hill coefficient, _ery to avoid confusion
  double P_endo_max;//maximum EPO production
  double P_endo_0;//initial EPO production
  double CEPO_peri_0;// initial value of peripheral EPO compartment
  double b_EPO;///sensitivity of EPO production to changes in P_t_O2
  double CRET_nor, CFeRET_nor, CRET_norpr, HK_nor, HB_nor;
  double CERY_nor, CERY_rnd_nor, CFeERY_nor, CFeERY_rnd_nor, CFeERyout_nor;//total erythrocytes, measured in the beginning???
  DoubleVector CMEB_nor, CERY_age_nor, CFeMEB_nor, CFeERY_age_nor;
  double CFeUnitfactor;
  //DoubleVector CMEBout_nor;
  double CMEB_norsum; 
  double CPEB_nor, CPEBout_nor, CFePEBout_nor;//nor is _0
  double CCE_nor, CCEout_nor;//nor is _0
  double CBE_nor, CBEout_nor;//nor is _0 
  double F_entero_nor; 
   
  double pmin;
  double pnor;
  double pmax;
  double tau;
  //double tau_BE=BE_T!!!!;//???source? equal tau???
  double S_a_min, S_a_nor, S_a_int, S_a_max, w_E, w_G, w_S, thet_E, thet_G;//Where the values are defined?????
  double S_p_delta, alpha_E;
  double BE_a_min, BE_a_nor, BE_a_int, BE_a_max;
  double BE_A_min, BE_A_nor, BE_A_max, BE_A_b;
  double BE_T_min, BE_T_nor, BE_T_max, BE_T_b;
  double CE_A_min, CE_A_nor, CE_A_max, CE_A_b;
  double CE_T_min, CE_T_nor, CE_T_max, CE_T_b; 
  double CE_a, PEB_a;//both =1
  double PEB_A_min, PEB_A_nor, PEB_A_max, PEB_A_b;
  double PEB_T_min, PEB_T_nor, PEB_T_max, PEB_T_b;
  double MEB_T_min, MEB_T_nor, MEB_T_max, MEB_T_b;
  //FeMEB:
  //double FeMEB_T_min, FeMEB_T_nor, FeMEB_T_max, FeMEB_T_b;
  double HEP_min, HEP_nor, HEP_max, HEP_b, dHEP;
  double k_HEPFS, k_HEPFP, k_HEPHB;
  double ZFerroport_max, ZFerroport_min, ZFerroport_nor, ZFerroport_b, FeDiet_nor;
  double Delay_intest;//absorption of iron  
  double d_entero, k_intest, tFe, Fe_intest_max;
  double k_S, k_HB, d_Fe, k_ul,  k_PEB,  k_MM, TRFZ_max,  TRFZ_min,  TRFZ_nor,  TRFZ_b,  k_TRFFP,  k_TRFHB,  k_TRFFS,  k_TRFHEP, k_TRFu, d_TRFl;
  double kFeTRF, d_TRFu, k_lu;//calculated  or given- Does the formula give the value in the table?
  double alpha;  
  //!!!!!Additional parameters:
  double HB_per_ERY, VB,  FeERY_out_nor, F_S_0, FHB_0, TRFu_0, TRFl_0, TRF_0, FERR_P_0, TSAT_0, HEP_0, FHB_nor, TRF_nor, TRFl_nor, TRFu_nor, F_S_nor, TSAT_nor,  FERR_P_nor, toxFC_CDCHOP;//F_P_nor,
  
  
  double RET_T_nor;//defineed in RET section of S Schirm Scholz (2013)
  double RET_q;//??? for definition of initial RET...
  double Cs_nor, CE_nor, CG_nor;//_0 and nor are equal, see appendix Schirm Scholz 2013,... // equal to Cs_0
  double Csout_nor;//_0 and nor is equal
  double alph_E;
  double ERY_T_age, ERY_T_rnd;
  double ERY_s_nor, CRETout_nor, CFeRETout_nor, FeERY_s_nor, FeRET_q;///??? FeERY_s_nor =ERY_s_nor???
 
  //initial values:
  double CEPO_rb_0,  CEPO_int_0, CEPO_cent_0;//R_erythro_0=R_0
  double EPO_serum, EPO_Vc;//?EPO_Vc
  double F_P_0;//my!!
  //chemo erythro:
  
  double k_cyclodox_delay;
  double k_etoposide_delay;
  double k_procarbazine_delay;
  double k_bleomycin_delay;
  double k_platinum_delay;
  double k_epirubicin_delay;
  double k_pacliaxel_delay;
  
  double k_cyclodox_S;
  double k_etoposide_S;
  double k_procarbazine_S;
  double k_bleomycin_S;
  double k_platinum_S;
  double k_epirubicin_S;
  double k_pacliaxel_S;
  
  double k_cyclodox_BE;
  double k_etoposide_BE;
  double k_procarbazine_BE;
  double k_bleomycin_BE;
  double k_platinum_BE;
  double k_epirubicin_BE;
  double k_pacliaxel_BE;
  
  double k_cyclodox_CE;
  double k_etoposide_CE;
  double k_procarbazine_CE;
  double k_bleomycin_CE;
  double k_platinum_CE;
  double k_epirubicin_CE;
  double k_pacliaxel_CE;
  
  double k_cyclodox_PEB;
  double k_etoposide_PEB;
  double k_procarbazine_PEB;
  double k_bleomycin_PEB;
  double k_platinum_PEB;
  double k_epirubicin_PEB;
  double k_pacliaxel_PEB;
  
  double k_cyclodox_MEB;
  double k_etoposide_MEB;
  double k_procarbazine_MEB;
  double k_bleomycin_MEB;
  double k_platinum_MEB;
  double k_epirubicin_MEB;
  double k_pacliaxel_MEB;
  
  double k_cyclodox_RET;
  double k_etoposide_RET;
  double k_procarbazine_RET;
  double k_bleomycin_RET;
  double k_platinum_RET;
  double k_epirubicin_RET;
  double k_pacliaxel_RET;
  //solver parameters:
  double minstep;
  double lreltol;
  double ureltol;
  double maxstep;
  double solver_type;
  double dt;
    
  erythro_par(DoubleVector parval,CharacterVector parnames, int numpar, erythro_compartments);
  ~erythro_par();//deconstructor
  /*Compl_variables compl_varstart;
   integral_par(DoubleVector parval,CharacterVector parnames, int numpar, Compl_variables compl_varstart);//assignparams
   ~integral_par();//deconstructor*/
  //double ;// 
  //double ;//
  
  
  //double ;// 
  //double ;//
};

class Compl_erythro_variables
{ 
public:
  int num_var;
  int peg_label;
  int tpo_peg_label;
  int lympho_label ;
  int cplclab_label;
  int num_comp;
  
  DoubleVector PK_stuct;//(num_var+10);//12
  DoubleVector dAdt;// (num_var);//c++ values are -1 shifted
  DoubleVector KsiPred;//(2);
  DoubleVector CG4;//(compartments.CG4num);
  DoubleVector CG5;//(compartments.CG5num);
  DoubleVector CG6;//(compartments.CG6num);
  DoubleVector Ccm;//(compartments.Ccmnum);
  DoubleVector Cmkc;//(compartments.Cmkcnum);
  DoubleVector Cmkcrelv;//(compartments.Cmkcnum);
  DoubleVector dCmkcdt;//(compartments.Cmkcnum);
  DoubleVector Ccmdorm;//(compartments.Ccmdormnum);
  DoubleVector Cplc;//(compartments.Cplcnum);
  DoubleVector dCplcdt;//(compartments.Cplcnum);
  DoubleVector Tplsub;//(compartments.Cplcnum);
  DoubleVector Cpls;//(compartments.Cplsnum);///!!!!Check!!!
  DoubleVector dCplsdt;//(compartments.Cplsnum);
  DoubleVector Cplclab;//(compartments.Cplcnum);
  DoubleVector proplmem;// (compartments.proplmemnum);//can more than one sub-compartments
  DoubleVector dproplmemdt;//(compartments.proplmemnum);
  
  DoubleVector Acm;//(compartments.Ccmnum);
  DoubleVector Acmin;//(compartments.Ccmnum);
  DoubleVector Acmout;//(compartments.Ccmnum);
  DoubleVector Tcm;//(compartments.Ccmnum);//92537!!!CCm and Ccm
  DoubleVector  tempacm;//(compartments.Ccmnum);
  DoubleVector dCcmdt;//(compartments.Ccmnum);
  DoubleVector dCcmdorm;//(compartments.Ccmdormnum);
  DoubleVector Ccmout;//(compartments.Ccmnum);
  
  DoubleVector dormfracccm;//(compartments.Ccmdormnum);
  DoubleVector Trev_dormccm_norm;//(compartments.Ccmdormnum);
  
  DoubleVector  APGBinout;//(2);
  DoubleVector  CG4out;//(NG4);
  DoubleVector  dCG4dt;//(NG4);  
  
  DoubleVector  CG5out;//(NG5);
  DoubleVector  dCG5dt;//(NG5); 
  
  DoubleVector  CG6out;//(NG6);
  DoubleVector  dCG6dt;//(NG6); 
  
  DoubleVector RevTplsubLoss;//(compartments.Cplcnum);
  DoubleVector dCplclabdt;//(compartments.Cplcnum);//must be initialized independent of conditions...has the same length as Cplc!!! Not DoubleVector dCplclabdt(compartments.Cplclabnum);
  //if(lympho_label==1)!!!!
  DoubleVector LOCP;//(compartments.LOCPnum);
  DoubleVector dLOCPdt;//(compartments.LOCPnum);
  DoubleVector lymphmem;//(compartments.lymphmemnum);
  DoubleVector dlymphmemdt;//(compartments.lymphmemnum);
  DoubleVector LOCT;//(compartments.LOCTnum);
  DoubleVector dLOCTdt;//(compartments.LOCTnum);
  DoubleVector lymphrec;//(compartments.LOCTnum);
  DoubleVector LOCTF;//(compartments.LOCTFnum);
  DoubleVector dLOCTFdt;//(compartments.LOCTFnum);
  DoubleVector lymphrecf;//(compartments.LOCTFnum);
  DoubleVector TLOCPi;//(compartments.LOCPnum);
  DoubleVector numprollymph;//(compartments.LOCPnum);
  DoubleVector ALOCP;//(compartments.LOCPnum);
  DoubleVector ALOCPin;//(compartments.LOCPnum);
  DoubleVector ALOCPout;//(compartments.LOCPnum);
  DoubleVector ALOCPinout;//(2);
  DoubleVector LOCPout;//(compartments.LOCPnum);
  
  Compl_erythro_variables(DoubleVector u,erythro_compartments compartments, CharacterVector compnames);//constructor
  ~Compl_erythro_variables();//deconstructor
};
