# Supplementary material for: A biomathematical model of human erythropoiesis and iron metabolism
Source: Sci Rep. 2020 May 25;10:8602. doi: 10.1038/s41598-020-65313-5 (PMC7248076; doi:10.1038/s41598-020-65313-5)
Supplement: Supplementary file 5 — A biomathematical model of human erythropoiesis and iron metabolism: Simulation Model. [file 41598_2020_65313_MOESM5_ESM.zip › ErythroShort/PresentResults.R]

#PlotFitsDataPerSubj <-function(xtot,ind_subj,ind_biol,main_struct,label_biol)
PlotFitsDataPerSubj <-function(xtot,ind_subj,ind_biol,main_struct,label_biol)
{
  #print(c("ind_subj","ind_biol"))
  #print(c(ind_subj,ind_biol))
  if(label_biol==1)
  {
    main_struct$biol$now_biol<-1
    if(main_struct$opt_mod=="new"){
      CalcResults<-NewSimulIntegralModel(x=xtot,ind_biol=ind_biol,ind_indiv=ind_subj,main_struct=main_struct$biol)
      
    }else if(main_struct$opt_mod=="ery")
    {
      CalcResults<-SimulErythroModel(x=xtot,ind_biol=ind_biol,ind_indiv=ind_subj,main_struct=main_struct$biol)
    }
    
    PlotFitsData (ind_subj=ind_biol,CalcResults,main_struct = main_struct$biol)
  }else{
    main_struct$now_biol<-0
    if(main_struct$opt_mod=="new"){
      CalcResults<-NewSimulIntegralModel(x=xtot,ind_biol=ind_biol,ind_indiv=ind_subj,main_struct=main_struct)
      
    }else if(main_struct$opt_mod=="ery")
    {
      CalcResults<-SimulErythroModel(x=xtot,ind_biol=ind_biol,ind_indiv=ind_subj,main_struct=main_struct)
    }
    ###CalcResults<-NewSimulIntegralModel(x=xtot,ind_biol=ind_biol,ind_indiv=ind_subj,main_struct=main_struct)
    PlotFitsData (ind_subj=ind_subj,CalcResults,main_struct = main_struct)
  }
  
}

PlotFitsData <-function(ind_subj,CalcResults,main_struct)
{ 
  if("num_plots_in_row"%in%names(main_struct))
  {
    num_plots_in_row<-main_struct$num_plots_in_row
  }else{
    num_plots_in_row<-3
  }
  ###!!!Not necessary!!!
  ###print("num_plots_in_row = ")
  ###print(num_plots_in_row)
  complex_par<-CalcResults$complex_par
  if(main_struct$YTYPE[[ind_subj]]$num<(num_plots_in_row))#6
  {
    par(mfrow=c(1,main_struct$YTYPE[[ind_subj]]$num+1)) 
  }
  else{
    par(mfrow=c(ceiling((main_struct$YTYPE[[ind_subj]]$num+1)/num_plots_in_row),num_plots_in_row))#6
  }
  
  # par(mfrow=c(2,main_struct$YTYPE[[ind_subj]]$num/2))
  label_grades <- 0
  label_barplots <- 0
  label_new_treatment <- 0
  if("bar_plots"%in%names(main_struct))
  {
    if(main_struct$bar_plots==1)
    {
      label_barplots<-1
    }
  }
  if("start_new_treatment"%in%names(main_struct))
  {
    if(main_struct$start_new_treatment[ind_subj]>0)
    { 
      label_new_treatment<-1
    }
    ###not necessary:!!!!
    #print("new treatment start:")
    #print(main_struct$start_new_treatment[ind_subj])
  }
  
  #plot(0,type='n',axes=FALSE,ann=FALSE)
  #par(mar=rep(0,4),mai=0.3*c(0,0,0,0),pin=0.5*c(1,2),fin=1*c(1,2))
  #AddLegend(label_grades,label_barplots,xlims,ylims1)
  for (ind_ytype0 in 1:main_struct$YTYPE[[ind_subj]]$num)
  {#main_struct$YTYPES$num#main_struct$YTYPE[[ind_subj]]$num
    ind_ytype=main_struct$YTYPE[[ind_subj]]$list[ind_ytype0];
    ind_ytypenum=main_struct$YTYPE[[ind_subj]]$listnum[ind_ytype0];
    ###print(ind_ytype)###not  necessary!!!
    #print(c(main_struct$YTYPE[[ind_subj]]$size[[ind_ytypenum]],))
    currentylab<-Deriveylabels(ind_ytype)
    if(main_struct$YTYPE[[ind_subj]]$size[[ind_ytypenum]]>0){
      zzdense<-CalculateOutput(tall=CalcResults$Tcompl,t=xx,S=CalcResults$Scompl,complex_par,compartments=main_struct$compartments[[ind_subj]],
                               ind_ytype)
      zz <- CalcResults$fitted$Y[[main_struct$YTYPE[[ind_subj]]$list[ind_ytype0]]]#!!!listnum
      xx <- main_struct$measurements[ind_subj][[1]]$data[1,main_struct$measurements[[ind_subj]]$datatypes==main_struct$YTYPE[[ind_subj]]$list[ind_ytype0]]
      yy <- main_struct$measurements[ind_subj][[1]]$data[2,main_struct$measurements[[ind_subj]]$datatypes==main_struct$YTYPE[[ind_subj]]$list[ind_ytype0]]
      ylims <-c(min(min(zzdense),min(yy)),max(max(zzdense),max(yy)))
      xlims <- c(min(min(CalcResults$Tcompl/24),min(xx)),max(max(CalcResults$Tcompl/24),max(xx/24)))
      if(label_barplots==1)
      {
        ylims<-c(min(ylims[1],min(yy-main_struct$prierr_indiv[[ind_subj]][[ind_ytypenum]])),max(ylims[2],max(yy+main_struct$prierr_indiv[[ind_subj]][[ind_ytypenum]])))
      }
      #if(ind_ytype0==1)
      #{  
      #  xlims1<-c(xlims[1],xlims[2]+1.5*(xlims[2]-xlims[1]))
      #  ylims1<-c(ylims[1],ylims[2]+0.3*(ylims[2]-ylims[1]))
      #}else{
      xlims1 <- xlims
      ylims1 <- ylims
      #}
      if(ind_ytype%in%c('PLC','Leuko','ANC','LOC'))
      {
        linesgrades<-LinesGradesPenia(type_var=ind_ytype, fineoption=1,xlims,ylims=ylims1)
        ylims1 <- linesgrades$ylims
        label_grades <- label_grades+1
      }
      if('plotproperties'%in%names(main_struct))
      {
        relev_plot_prop_ind<- (main_struct$plotproperties$ID==ind_subj)&(main_struct$plotproperties$YTYPE==ind_ytype)
        ylims1<-c(main_struct$plotproperties$LB[relev_plot_prop_ind],main_struct$plotproperties$UB[relev_plot_prop_ind])
        if(main_struct$plotproperties$LOG[relev_plot_prop_ind]==1)
        {
          plot(xx/24,yy,col = "blue",pch = 1,ylim=ylims1,xlim=xlims1,xlab="Time, days", ylab =currentylab,cex=2,lwd=2,log = "y")#pch = ind_ytype0
        }else
        {  
          plot(xx/24,yy,col = "blue",pch = 1,ylim=ylims1,xlim=xlims1,xlab="Time, days", ylab =currentylab,cex=2,lwd=2)#pch = ind_ytype0
        }
      }else
      {  
        plot(xx/24,yy,col = "blue",pch = 1,ylim=ylims1,xlim=xlims1,xlab="Time, days", ylab =currentylab,cex=2,lwd=2)#pch = ind_ytype0
      }
      ###points(xx/24,zz,col = rgb(1,0.3,0),pch = 1,cex=2,lwd=2)##!!!! no red points!
      #lines(xx/24,zz,col = "red")
      #lines(CalcResults$Tcompl/24,zzdense,col = rgb(1,0.3,0),lwd=3)#CalcResults$Scompl[,main_struct$compartments[[ind_subj]]$CBC_ind]/(complex_par$paramnum$blood_vol*10^9)
      if(label_new_treatment==1)
      {
        new_simul_ind<- (CalcResults$Tcompl>=main_struct$start_new_treatment[ind_subj])
        new_simul_old<- (CalcResults$Tcompl<main_struct$start_new_treatment[ind_subj])
        lines(CalcResults$Tcompl[new_simul_old]/24,zzdense[new_simul_old],col = rgb(1,0.3,0),lwd=3)
        #lines(CalcResults$Tcompl[new_simul_ind]/24,zzdense[new_simul_ind],col = rgb(1,0.3,0),lwd=3,lty=3)#
        lines(CalcResults$Tcompl[new_simul_ind]/24,zzdense[new_simul_ind],col = rgb(0,0.8,0),lwd=3,lty=3)#
        ###print("new times:")
        ###print(sum(new_simul_ind))
      }else{
        lines(CalcResults$Tcompl/24,zzdense,col = rgb(1,0.3,0),lwd=3)
      }
      if(ind_ytype%in%c('PLC','Leuko','ANC','LOC'))
      {
        LinesPlotGradesPenia(linesgrades)
      }
      if("bar_plots"%in%names(main_struct))
      {
        if(main_struct$bar_plots==1)
        {
          AddErrorBarstoPlot(t_points = xx/24,x_points=yy,bar_points=main_struct$prierr_indiv[[ind_subj]][[ind_ytypenum]],col_='black')
          
        }
      }#
      # if(ind_ytype0==1)
      # {
      #   AddLegend(label_grades,label_barplots,xlims,ylims1)
      # }
      
    }
    
  }
  plot(0,type='n',axes=FALSE,ann=FALSE)
  #par(mar=rep(0,4),mai=0.3*c(0,0,0,0),pin=0.5*c(1,2),fin=1*c(1,2))
  AddLegend(label_grades,label_barplots,label_new_treatment,xlims,ylims1)
  
}
AddErrorBarstoPlot<-function(t_points,x_points,bar_points,col_)#,ylims)
{
  for(indi in 1: length(t_points))
  {
    x_temp<-c(t_points[indi],t_points[indi])
    y_temp<-c(x_points[indi]-bar_points[indi],x_points[indi]+bar_points[indi])
    #ylims <- c(min(y_temp,ylims[1]),max(y_temp,ylims[2]))
    lines(x_temp,y_temp,col=col_,lwd=1.5)#,ylim=ylims)
  }
  
}
AddLegend <- function(label_grades,label_barplots,label_new_treatment,xlims,ylims1)
{
  if(label_grades==0)
  { 
    if(label_barplots==1)
    {  
      ###print("bar plots, no grades 1")
      legend("topright",#xlims[2]-0.5*(xlims[2]-xlims[1]),ylims1[2],#"topright",inset=0,
             box.lty = 0,# cex=1,
             legend=c("observed","simulated","std."),col = c('blue',rgb(1,0.3,0),"black"),lty = c(0,1,1),
             lwd=c(2,3,1.5),cex = c(1,1,1),
             pch = c(1,1,NA_integer_))
      ###print("bar plots, no grades 2")
    }else if(label_barplots==0){
      ###print("no bar plots, no grades 1")
      legend("topright",#xlims[2]-0.5*(xlims[2]-xlims[1]),ylims1[2],#"topright",
             box.lty = 0,# cex=1,
             legend=c("observed","simulated"),col = c('blue',rgb(1,0.3,0)),lty = c(NA_integer_,1),
             lwd=c(2,3),cex = c(1,1),
             pch = c(1,NA_integer_))
      ###print("no bar plots, no grades 2")
    }else if(label_barplots==2){
      ###print("no bar plots, no grades 1")
      legend("topright",#xlims[2]-0.5*(xlims[2]-xlims[1]),ylims1[2],#"topright",
             box.lty = 0,# cex=1,
             legend=c("observed","simulated","mean simulated", "std. observed", "std. simulated"),
             col = c('blue',rgb(0,1,0),"black",'red','black'),lty = c(NA_integer_,1,1,1,1),
             lwd=c(1,1,1,1,1),cex = c(1,1,1,1,1),
             pch = c(1,1,1,1,1))
      ###print("no bar plots, no grades 2")
    }
  }else{
    if(label_barplots==1)
    {  
      ###print(" bar plots,  grades 1")
      
      legend("topright",#xlims[2]-0.5*(xlims[2]-xlims[1]),ylims1[2],#"topright",inset=0,
             box.lty = 0,# cex=1,
             legend=c("observed","simulated","bar","Grade I","Grade II","Grade III","Grade IV"),
             col = c('blue',rgb(1,0.3,0),"black",rgb(0,0.9,0),rgb(0,0.9,0.9),rgb(1,0,1),rgb(1,0.6,0)),
             lty = c(0,1,1,1,1,1,1),#c(NA_integer_,1,1,1,1,1,1),
             lwd=c(2,3,1.5,1.5,1.5,1.5,1.5),cex = c(1,1,1,1,1,1,1),
             pch = c(1,1,NA_integer_,NA_integer_,NA_integer_,NA_integer_,NA_integer_)
      )
      ###print(" bar plots,  grades 2")
    }else{
      if(label_new_treatment==0)
      {
        ###print(" no bar plots,  grades 1")
        legend("topright",#xlims[2]-0.5*(xlims[2]-xlims[1]),ylims1[2],#"topright",inset=0,
               box.lty = 0,# cex=1,
               legend=c("observed","simulated","Grade I","Grade II","Grade III","Grade IV"),
               col = c('blue',rgb(1,0.3,0),rgb(0,0.9,0),rgb(0,0.9,0.9),rgb(1,0,1),rgb(1,0.6,0)),
               lty = c(0,1,1,1,1,1),#rep.int(x=0,times=6),#c(2,1,1,1,1,1),#c(NA_integer_,1,1,1,1,1),
               lwd=c(2,3,1.5,1.5,1.5,1.5),cex = c(1,1,1,1,1,1),
               pch = c(1,1,NA_integer_,NA_integer_,NA_integer_,NA_integer_)#,plot=F#trace =T
        )
      }else{
        ###print(" no bar plots,  grades 1")
        legend("topright",#xlims[2]-0.5*(xlims[2]-xlims[1]),ylims1[2],#"topright",inset=0,
               box.lty = 0,# cex=1,
               legend=c("observed","simulated","prediced","Grade I","Grade II","Grade III","Grade IV"),
               col = c('blue',rgb(1,0.3,0),rgb(0,0.8,0),rgb(0,0.3,0),rgb(0,0.9,0.9),rgb(1,0,1),rgb(1,0.6,0)),
               lty = c(0,1,3,1,1,1,1),#rep.int(x=0,times=6),#c(2,1,1,1,1,1),#c(NA_integer_,1,1,1,1,1),
               lwd=c(2,3,3,1.5,1.5,1.5,1.5),cex = c(1,1,1,1,1,1,1),
               pch = c(1,1,NA_integer_,NA_integer_,NA_integer_,NA_integer_,NA_integer_)#,plot=F#trace =T
        )
      }
    }
    ###print(" no bar plots,  grades 2")
  }
}
Deriveylabels<-function(ind_ytype)#!!!instead complex_par!!!!
{
  ##no demargination1!!!! Otherwise it is complicated
  
  out_ <-switch (ind_ytype, 
                 "MM" = {'Cells'},
                 "COB" = {'units...'},
                 "COC" = {'units...'},
                 "CBC" = {'CBC, 10^9 cells'},
                 "CSC" = {'CSC, 10^9 cells'},
                 "ANC"  = {'ANC, 10^9 cells/l'},# no irrelevant optins as in the matlab version
                 "Leuko" = {'Leuko, 10^9 cells/l'}, # no irrelevant optins as in the matlab version
                 "LOC" = {'Lympho, 10^9 cells/l'}, # no irrelevant optins as in the matlab version
                 "MONOLOC" = {"Leuko, non-ANC, 10^9 cells/l"},
                 "GCSFPeg" = {'PEG G-CSF, pg/mL'}, # no irrelevant optins as in the matlab version, complex_par$paramnum$PDGCSFconc=1 always!!!!
                 "CD34" = {'CD34 cells'},# no irrelevant optins as in the matlab version
                 "CPGBGRel" = {'Relative PGB'},
                 "MGBRel" = {'Relative MGB'},
                 #no more relevant option!   #"CGRARel" ={rowSums(S[,compartments$CGRA_ind])/complex_par$paramnum$CGRAnor},
                 "GCSFFil" ={'Filg G-CSF, pg/mL'},# no irrelevant optins as in the matlab version, complex_par$paramnum$PDGCSFconc=1 always!!!!
                 
                 "PLCLabeled" ={'Labeled Pt, 10^9 cells/l'},
                 "PLCAverage" ={'Pt, 10^9 cells/l'},
                 "PLC" ={'Pt, 10^9 cells/l'},
                 "TPO" ={'Total TPO pg/ml'},
                 "TPOPegNat" ={'Total TPO pg/ml'},
                 "MKCRel" ={'Relative total MK volume'},
                 "MKC" = {'MK count, 10^6 cells/l'},
                 "MKCp2" = {'% of MKC of ploidy 2'},
                 "MKCp4" = {'% of MKC of ploidy 4'},
                 "MKCp8" = {'% of MKC of ploidy 8'},
                 "MKCp16" = {'% of MKC of ploidy 16'},
                 "MKCp32" = {'% of MKC of ploidy 32'},
                 "MKCp64" = {'% of MKC of ploidy 64'},
                 "OsteoRel"  = {'Relative number of Osteoblasts'}, 
                 "MKCp128" ={'% of MKC of ploidy 128'},
                 "PGBRel" ={'Relative PGB'},
                 "PGBRelProlif" = {'PGB proliferative fraction'},
                 "PGBRelBM" = {'Relative PGB to other granulo precursors'},
                 "BlaRel" = {'Relative blast cells'},
                 "BlaRelBM" = {'Relative blasts to other granulo precursors'},
                 "CG5Rel" = {'Relative BM band cells'},
                 "CG5RelBM" = {'Relative banded cells to other granulo precursors'},
                 "CG4Rel" = {'Relative metamyelocytes'},
                 "CG4RelBM" = {'Relative metamyelocytes to other granulo precursors'},
                 "CG6Rel" = {'Relative BM segmented cells'},
                 "TSAT" = {"TSAT"},
                 "HB" = {"HB [g/dl]"},
                 "HK" = {"HK /l"},
                 "FERR" = {"FERR microgr/l"},
                 "RBC" = {"RBC"},
                 "EPO" = {"EPO [U/l]"},
                 "RETpr" = {"RET %"},
                 "RET" = {"RET"},
                 "CG6RelBM" = {'Relative segmented to other granulo precursors'},
                 "Total" = {'Number of reported infected cases'},
                 "Death" = {'Number of deaths'},
                 "Recovery1" = {'Number of reported recoveries'},
                 "Critical" = {'Number of critical cases'}
                 
  );
  out_
}
