# Supplementary material for: A biomathematical model of human erythropoiesis and iron metabolism
Source: Sci Rep. 2020 May 25;10:8602. doi: 10.1038/s41598-020-65313-5 (PMC7248076; doi:10.1038/s41598-020-65313-5)
Supplement: Supplementary file 5 — A biomathematical model of human erythropoiesis and iron metabolism: Simulation Model. [file 41598_2020_65313_MOESM5_ESM.zip › ErythroShort/Rcpp/doc/Rcpp-introduction.Rnw]

\documentclass{article}
\usepackage{pdfpages}
%\VignetteIndexEntry{Rcpp-introduction}
%\VignetteKeywords{Rcpp, R, Cpp}
%\VignettePackage{Rcpp}
%\VignetteEncoding{UTF-8}

\begin{document}
\includepdf[pages=-, fitpaper=true]{pdf/Rcpp-introduction.pdf}
\end{document}
