# Supplementary material for: A biomathematical model of human erythropoiesis and iron metabolism
Source: Sci Rep. 2020 May 25;10:8602. doi: 10.1038/s41598-020-65313-5 (PMC7248076; doi:10.1038/s41598-020-65313-5)
Supplement: Supplementary file 5 — A biomathematical model of human erythropoiesis and iron metabolism: Simulation Model. [file 41598_2020_65313_MOESM5_ESM.zip › ErythroShort/Rcpp/examples/Attributes/sourceCpp.R]

library(Rcpp)

sourceCpp("Export.cpp")
fibonacci(5)


sourceCpp("Depends.cpp")
fastLm(c(1,2,3), matrix(3,3))
