# Supplementary material for: A biomathematical model of human erythropoiesis and iron metabolism
Source: Sci Rep. 2020 May 25;10:8602. doi: 10.1038/s41598-020-65313-5 (PMC7248076; doi:10.1038/s41598-020-65313-5)
Supplement: Supplementary file 5 — A biomathematical model of human erythropoiesis and iron metabolism: Simulation Model. [file 41598_2020_65313_MOESM5_ESM.zip › ErythroShort/Rcpp/examples/ConvolveBenchmarks/convolve10_cpp.h]

class Cache{
public:
    typedef double& proxy ;
    typedef double* iterator ;

    Cache( iterator data_) : data(data_){}

    inline proxy ref(int i){ return data[i] ; }
    inline proxy ref(int i) const { return data[i] ; }

private:
    iterator data ;
} ;

class Vec {
public:
    typedef double& proxy ;

    Vec( double* data_ ) : cache(data_){}
    inline proxy operator[]( int i){ return cache.ref(i) ; }
    inline proxy operator[]( int i) const { return cache.ref(i) ; }

private:
    Cache cache ;
} ;
