# Supplementary material for: A biomathematical model of human erythropoiesis and iron metabolism
Source: Sci Rep. 2020 May 25;10:8602. doi: 10.1038/s41598-020-65313-5 (PMC7248076; doi:10.1038/s41598-020-65313-5)
Supplement: Supplementary file 5 — A biomathematical model of human erythropoiesis and iron metabolism: Simulation Model. [file 41598_2020_65313_MOESM5_ESM.zip › ErythroShort/Rcpp/examples/ConvolveBenchmarks/GNUmakefile]

## comment this out if you need a different version of R, 
## and set set R_HOME accordingly as an environment variable
R_HOME := 		$(shell R RHOME)

## include headers and libraries for R 
RCPPFLAGS := 		$(shell $(R_HOME)/bin/R CMD config --cppflags)
RLDFLAGS := 		$(shell $(R_HOME)/bin/R CMD config --ldflags)

## include headers and libraries for Rcpp interface classes
RCPPINCL := 		$(shell echo 'Rcpp:::CxxFlags()' | $(R_HOME)/bin/R --vanilla --slave)
RCPPLIBS := 		$(shell echo 'Rcpp:::LdFlags()'  | $(R_HOME)/bin/R --vanilla --slave)

c_sources := 		$(wildcard *.c)
c_sharedlibs := 	$(patsubst %.c,%.o,$(c_sources))

cpp_sources := 		$(wildcard *.cpp)
cpp_sharedlibs := 	$(patsubst %.cpp,%.o,$(cpp_sources))

all :			$(c_sharedlibs) $(cpp_sharedlibs)

%.o : 			%.c
			R CMD SHLIB $<

%.o : 			%.cpp
			PKG_CPPFLAGS="$(RCPPFLAGS) $(RCPPINCL)" PKG_LIBS="$(RLDFLAGS) $(RCPPLIBS)" R CMD SHLIB $<

run :			$(c_sharedlibs) $(cpp_sharedlibs)
			Rscript exampleRCode.r
