# Supplementary material for: A biomathematical model of human erythropoiesis and iron metabolism
Source: Sci Rep. 2020 May 25;10:8602. doi: 10.1038/s41598-020-65313-5 (PMC7248076; doi:10.1038/s41598-020-65313-5)
Supplement: Supplementary file 5 — A biomathematical model of human erythropoiesis and iron metabolism: Simulation Model. [file 41598_2020_65313_MOESM5_ESM.zip › ErythroShort/Rcpp/examples/ConvolveBenchmarks/loopmacro.h]

#define LOOPMACRO_C(name)                   \
SEXP name##__loop(SEXP n_, SEXP a, SEXP b){ \
    int n = INTEGER(n_)[0] ;                \
    SEXP res  = R_NilValue ;                \
    for( int i=0; i<n; i++){                \
       res = name( a, b ) ;                 \
    }                                       \
    return res ;                            \
}

#define LOOPMACRO_CPP(name) RcppExport LOOPMACRO_C(name)
