# Supplementary material for: A biomathematical model of human erythropoiesis and iron metabolism
Source: Sci Rep. 2020 May 25;10:8602. doi: 10.1038/s41598-020-65313-5 (PMC7248076; doi:10.1038/s41598-020-65313-5)
Supplement: Supplementary file 5 — A biomathematical model of human erythropoiesis and iron metabolism: Simulation Model. [file 41598_2020_65313_MOESM5_ESM.zip › ErythroShort/Rcpp/examples/ConvolveBenchmarks/overhead.r]

#!/usr/bin/env r

set.seed(42)
a <- rnorm(100)
b <- rnorm(100)

## load shared libraries with wrapper code
dyn.load("overhead_1.so")
dyn.load("overhead_2.so")

overhead_c_symbol <- getNativeSymbolInfo( "overhead_c" )
overhead_cpp_symbol <- getNativeSymbolInfo( "overhead_cpp" )

overhead_c <- function(a,b) .Call( overhead_c_symbol, a, b )
overhead_cpp <- function(a,b) .Call( overhead_cpp_symbol, a, b )

## load benchmarkin helper function
suppressMessages(library(rbenchmark))

res <- benchmark(overhead_cpp(a,b), overhead_c(a,b),
                 columns=c("test", "replications", "elapsed", "relative", "user.self", "sys.self"),
                 order="relative",
                 replications=10000)
print(res)
