# Supplementary material for: A biomathematical model of human erythropoiesis and iron metabolism
Source: Sci Rep. 2020 May 25;10:8602. doi: 10.1038/s41598-020-65313-5 (PMC7248076; doi:10.1038/s41598-020-65313-5)
Supplement: Supplementary file 5 — A biomathematical model of human erythropoiesis and iron metabolism: Simulation Model. [file 41598_2020_65313_MOESM5_ESM.zip › ErythroShort/Rcpp/examples/ConvolveBenchmarks/overhead.sh]

#!/bin/bash

rm -f *.o *.so

# build the shared library for the C variant
R CMD SHLIB overhead_2.c

# build the shared library for the C++ variant
# we have to let R know where the Rcpp header and library are
export PKG_CPPFLAGS=`Rscript -e "Rcpp:::CxxFlags()"`
export PKG_LIBS=`Rscript -e "Rcpp:::LdFlags()"`
R CMD SHLIB overhead_1.cpp

# call R so that we get an interactive session
Rscript overhead.r
