# Supplementary material for: A biomathematical model of human erythropoiesis and iron metabolism
Source: Sci Rep. 2020 May 25;10:8602. doi: 10.1038/s41598-020-65313-5 (PMC7248076; doi:10.1038/s41598-020-65313-5)
Supplement: Supplementary file 5 — A biomathematical model of human erythropoiesis and iron metabolism: Simulation Model. [file 41598_2020_65313_MOESM5_ESM.zip › ErythroShort/Rcpp/examples/Misc/piSugar.cpp]

#include <Rcpp.h>

using namespace Rcpp;

// [[Rcpp::export]]
double piSugar(const int N) {
  RNGScope scope;		// ensure RNG gets set/reset
  NumericVector x = runif(N);
  NumericVector y = runif(N);
  NumericVector d = sqrt(x*x + y*y);
  return 4.0 * sum(d < 1.0) / N;
}
