# Supplementary material for: A biomathematical model of human erythropoiesis and iron metabolism
Source: Sci Rep. 2020 May 25;10:8602. doi: 10.1038/s41598-020-65313-5 (PMC7248076; doi:10.1038/s41598-020-65313-5)
Supplement: Supplementary file 5 — A biomathematical model of human erythropoiesis and iron metabolism: Simulation Model. [file 41598_2020_65313_MOESM5_ESM.zip › ErythroShort/Rcpp/examples/OpenMP/check.R]

dyn.load("piWithInterrupts.so")
#res <- .Call("PiLeibniz", n=1e9, frequency=1e6)
res <- .Call("PiLeibniz", n=1e9, frequency=1e6)
print(res, digits=10)
