# Supplementary material for: A biomathematical model of human erythropoiesis and iron metabolism
Source: Sci Rep. 2020 May 25;10:8602. doi: 10.1038/s41598-020-65313-5 (PMC7248076; doi:10.1038/s41598-020-65313-5)
Supplement: Supplementary file 5 — A biomathematical model of human erythropoiesis and iron metabolism: Simulation Model. [file 41598_2020_65313_MOESM5_ESM.zip › ErythroShort/Rcpp/examples/SugarPerformance/Timertest.cpp]

// -*- mode: c++; compile-command: "g++ -Wall -O3 -o Timertest Timertest.cpp"; c-indent-level: 4; c-basic-offset: 4; tab-width: 8 -*-

// from http://www.cs.uiowa.edu/~sriram/30/fall03/

#include <iostream>
#include <unistd.h>
#include "Timer.h"

int main() {
    Timer test;

    std::cout << "Sleeping 2 seconds" << std::endl;
    test.Start();
    sleep(2);
    test.Stop();
    std::cout << "Sleep lasted for " << test.ElapsedTime() << " seconds." << std::endl;
    std::cout << "Sleeping 1 second" << std::endl;
    test.Start();
    sleep(1);
    test.Stop();
    std::cout << "Sleep lasted for " << test.ElapsedTime() << " seconds." << std::endl;
    std::cout << "Cumulative time is " << test.CumulativeTime() << " seconds." << std::endl;
    std::cout << "Reseting" << std::endl;
    test.Reset();
    std::cout << "Sleeping 2 seconds" << std::endl;
    test.Start();
    sleep(2);
    test.Stop();
    std::cout << "Sleep lasted for " << test.ElapsedTime() << " seconds." << std::endl;
    std::cout << "Cumulative time is " << test.CumulativeTime() << " seconds." << std::endl;
}
