# Supplementary material for: A biomathematical model of human erythropoiesis and iron metabolism
Source: Sci Rep. 2020 May 25;10:8602. doi: 10.1038/s41598-020-65313-5 (PMC7248076; doi:10.1038/s41598-020-65313-5)
Supplement: Supplementary file 5 — A biomathematical model of human erythropoiesis and iron metabolism: Simulation Model. [file 41598_2020_65313_MOESM5_ESM.zip › ErythroShort/Rcpp/include/Rcpp/clone.h]

// -*- mode: C++; c-indent-level: 4; c-basic-offset: 4; tab-width: 8 -*-
//
// clone.h: Rcpp R/C++ interface class library -- clone RObject's
//
// Copyright (C) 2010 - 2012 Dirk Eddelbuettel and Romain Francois
//
// This file is part of Rcpp.
//
// Rcpp is free software: you can redistribute it and/or modify it
// under the terms of the GNU General Public License as published by
// the Free Software Foundation, either version 2 of the License, or
// (at your option) any later version.
//
// Rcpp is distributed in the hope that it will be useful, but
// WITHOUT ANY WARRANTY; without even the implied warranty of
// MERCHANTABILITY or FITNESS FOR A PARTICULAR PURPOSE.  See the
// GNU General Public License for more details.
//
// You should have received a copy of the GNU General Public License
// along with Rcpp.  If not, see <http://www.gnu.org/licenses/>.

#ifndef Rcpp_clone_h
#define Rcpp_clone_h

#include <RcppCommon.h>

namespace Rcpp{

/* cloning type T is possible if :
   - T can be converted to SEXP
   - T has a SEXP constructor
*/
template <typename T> T clone(const T& object) {
    Shield<SEXP> x(const_cast<T&>(object));
    Shield<SEXP> copy(Rf_duplicate(x));
    return T((SEXP)copy);
}

} // namespace Rcpp

#endif
