# Supplementary material for: A biomathematical model of human erythropoiesis and iron metabolism
Source: Sci Rep. 2020 May 25;10:8602. doi: 10.1038/s41598-020-65313-5 (PMC7248076; doi:10.1038/s41598-020-65313-5)
Supplement: Supplementary file 5 — A biomathematical model of human erythropoiesis and iron metabolism: Simulation Model. [file 41598_2020_65313_MOESM5_ESM.zip › ErythroShort/Rcpp/include/Rcpp/config.h]

// config.h: Rcpp R/C++ interface class library -- Rcpp configuration
//
// Copyright (C) 2010 - 2020  Dirk Eddelbuettel and Romain Francois
//
// This file is part of Rcpp.
//
// Rcpp is free software: you can redistribute it and/or modify it
// under the terms of the GNU General Public License as published by
// the Free Software Foundation, either version 2 of the License, or
// (at your option) any later version.
//
// Rcpp is distributed in the hope that it will be useful, but
// WITHOUT ANY WARRANTY; without even the implied warranty of
// MERCHANTABILITY or FITNESS FOR A PARTICULAR PURPOSE.  See the
// GNU General Public License for more details.
//
// You should have received a copy of the GNU General Public License
// along with Rcpp.  If not, see <http://www.gnu.org/licenses/>.

#ifndef RCPP__CONFIG_H
#define RCPP__CONFIG_H

#define Rcpp_Version(v,p,s) (((v) * 65536) + ((p) * 256) + (s))

#define RcppDevVersion(maj, min, rev, dev)  (((maj)*1000000) + ((min)*10000) + ((rev)*100) + (dev))

// the currently released version
#define RCPP_VERSION            Rcpp_Version(1,0,4)
#define RCPP_VERSION_STRING     "1.0.4"

// the current source snapshot
#define RCPP_DEV_VERSION        RcppDevVersion(1,0,4,0)
#define RCPP_DEV_VERSION_STRING "1.0.4.0"

#endif
