# Supplementary material for: A biomathematical model of human erythropoiesis and iron metabolism
Source: Sci Rep. 2020 May 25;10:8602. doi: 10.1038/s41598-020-65313-5 (PMC7248076; doi:10.1038/s41598-020-65313-5)
Supplement: Supplementary file 5 — A biomathematical model of human erythropoiesis and iron metabolism: Simulation Model. [file 41598_2020_65313_MOESM5_ESM.zip › ErythroShort/Rcpp/include/Rcpp/DataFrame.h]

// -*- mode: C++; c-indent-level: 4; c-basic-offset: 4; indent-tabs-mode: nil; -*-
//
// DataFrame.h: Rcpp R/C++ interface class library -- data frames
//
// Copyright (C) 2010 - 2015  Dirk Eddelbuettel and Romain Francois
//
// This file is part of Rcpp.
//
// Rcpp is free software: you can redistribute it and/or modify it
// under the terms of the GNU General Public License as published by
// the Free Software Foundation, either version 2 of the License, or
// (at your option) any later version.
//
// Rcpp is distributed in the hope that it will be useful, but
// WITHOUT ANY WARRANTY; without even the implied warranty of
// MERCHANTABILITY or FITNESS FOR A PARTICULAR PURPOSE.  See the
// GNU General Public License for more details.
//
// You should have received a copy of the GNU General Public License
// along with Rcpp.  If not, see <http://www.gnu.org/licenses/>.

#ifndef Rcpp__DataFrame_h
#define Rcpp__DataFrame_h

namespace Rcpp{

    namespace internal{
        inline SEXP empty_data_frame(){
            Shield<SEXP> df( Rf_allocVector(VECSXP, 0) );
            Rf_setAttrib(df, R_NamesSymbol, Rf_allocVector(STRSXP, 0));
            Rf_setAttrib(df, R_RowNamesSymbol, Rf_allocVector(INTSXP, 0));
            Rf_setAttrib(df, R_ClassSymbol, Rf_mkString("data.frame"));
            return df;
        }
    }

    template <template <class> class StoragePolicy>
    class DataFrame_Impl : public Vector<VECSXP, StoragePolicy> {
    public:
        typedef Vector<VECSXP, StoragePolicy> Parent ;

        DataFrame_Impl() : Parent( internal::empty_data_frame() ){}
        DataFrame_Impl(SEXP x) : Parent(x) {
            set__(x);
        }
        DataFrame_Impl( const DataFrame_Impl& other) : Parent() {
            set__(other) ;
        }

        template <typename T>
        DataFrame_Impl( const T& obj ) ;

        DataFrame_Impl& operator=( DataFrame_Impl& other){
            if (*this != other) set__(other);
            return *this;
        }

        DataFrame_Impl& operator=( SEXP x){
            set__(x) ;
            return *this ;
        }

        // By definition, the number of rows in a data.frame is contained
        // in its row.names attribute. If it has row names of the form 1:n,
        // they will be stored as {NA_INTEGER, -<nrow>}. Unfortunately,
        // getAttrib(df, R_RowNamesSymbol) will force an expansion of that
        // compact form thereby allocating a huge vector when we just want
        // the row.names. Hence this workaround.
        inline int nrow() const {
            SEXP rn = R_NilValue ;
            SEXP att = ATTRIB( Parent::get__() )  ;
            while( att != R_NilValue ){
                if( TAG(att) == R_RowNamesSymbol ) {
                    rn = CAR(att) ;
                    break ;
                }
                att = CDR(att) ;
            }
            if (Rf_isNull(rn))
                return 0;
            if (TYPEOF(rn) == INTSXP && LENGTH(rn) == 2 && INTEGER(rn)[0] == NA_INTEGER)
                return abs(INTEGER(rn)[1]);
            return LENGTH(rn);
        }

        // Offer multiple variants to accomodate both old interface here and signatures in other classes
        inline int nrows() const { return DataFrame_Impl::nrow(); }
        inline int rows()  const { return DataFrame_Impl::nrow(); }

        inline R_xlen_t ncol()  const { return DataFrame_Impl::length(); }
        inline R_xlen_t cols()  const { return DataFrame_Impl::length(); }

        static DataFrame_Impl create(){
            return DataFrame_Impl() ;
        }

        #include <Rcpp/generated/DataFrame_generated.h>

    private:
        void set__(SEXP x){
            if( ::Rf_inherits( x, "data.frame" )){
                Parent::set__( x ) ;
            } else{
                Shield<SEXP> y(internal::convert_using_rfunction( x, "as.data.frame" )) ;
                Parent::set__( y ) ;
            }
        }

        static DataFrame_Impl from_list( Parent obj ){
            bool use_default_strings_as_factors = true ;
            bool strings_as_factors = true ;
            int strings_as_factors_index = -1 ;
            R_xlen_t n = obj.size() ;
            CharacterVector names = obj.attr( "names" ) ;
            if( !names.isNULL() ){
                for( int i=0; i<n; i++){
                    if( names[i] == "stringsAsFactors" ){
                        strings_as_factors_index = i ;
                        use_default_strings_as_factors = false ;
                        if( !as<bool>(obj[i]) ) strings_as_factors = false ;
                        break ;
                    }
                }
            }
            if( use_default_strings_as_factors )
                return DataFrame_Impl(obj) ;
            SEXP as_df_symb = Rf_install("as.data.frame");
            SEXP strings_as_factors_symb = Rf_install("stringsAsFactors");

            obj.erase(strings_as_factors_index) ;
            names.erase(strings_as_factors_index) ;
            obj.attr( "names") = names ;
            Shield<SEXP> call( Rf_lang3(as_df_symb, obj, Rf_ScalarLogical(strings_as_factors) ) ) ;
            SET_TAG( CDDR(call),  strings_as_factors_symb ) ;
            Shield<SEXP> res(Rcpp_fast_eval(call, R_GlobalEnv));
            DataFrame_Impl out( res ) ;
            return out ;

        }

    } ;

    typedef DataFrame_Impl<PreserveStorage> DataFrame ;
}

#endif
