# Supplementary material for: A biomathematical model of human erythropoiesis and iron metabolism
Source: Sci Rep. 2020 May 25;10:8602. doi: 10.1038/s41598-020-65313-5 (PMC7248076; doi:10.1038/s41598-020-65313-5)
Supplement: Supplementary file 5 — A biomathematical model of human erythropoiesis and iron metabolism: Simulation Model. [file 41598_2020_65313_MOESM5_ESM.zip › ErythroShort/Rcpp/include/Rcpp/exceptions_impl.h]

// exceptions_impl.h: Rcpp R/C++ interface class library -- exceptions
//
// Copyright (C) 2012 - 2019  Dirk Eddelbuettel and Romain Francois
// Copyright (C) 2020         Dirk Eddelbuettel, Romain Francois, and Joshua N. Pritikin
//
// This file is part of Rcpp.
//
// Rcpp is free software: you can redistribute it and/or modify it
// under the terms of the GNU General Public License as published by
// the Free Software Foundation, either version 2 of the License, or
// (at your option) any later version.
//
// Rcpp is distributed in the hope that it will be useful, but
// WITHOUT ANY WARRANTY; without even the implied warranty of
// MERCHANTABILITY or FITNESS FOR A PARTICULAR PURPOSE.  See the
// GNU General Public License for more details.
//
// You should have received a copy of the GNU General Public License
// along with Rcpp.  If not, see <http://www.gnu.org/licenses/>.

namespace Rcpp {
#if defined(__GNUC__) || defined(__clang__)
    #if defined(_WIN32) || defined(__FreeBSD__) || defined(__NetBSD__) || defined(__OpenBSD__) || defined(__CYGWIN__) || defined(__sun) || defined(_AIX) || defined(__MUSL__) || defined(__HAIKU__) || defined(__ANDROID__)
        // do nothing
    #else
    #include <execinfo.h>

    // Extract mangled name e.g. ./test(baz+0x14)[0x400962]
    static std::string demangler_one(const char* input) {       // #nocov start
        static std::string buffer;
        buffer = input;
        size_t last_open = buffer.find_last_of('(');
        size_t last_close = buffer.find_last_of(')');
        if (last_open == std::string::npos ||
            last_close == std::string::npos) {
            return input;     // #nocov
        }
        std::string function_name = buffer.substr(last_open + 1, last_close - last_open - 1);
        // Strip the +0x14 (if it exists, which it does not in earlier versions of gcc)
        size_t function_plus = function_name.find_last_of('+');
        if (function_plus != std::string::npos) {
            function_name.resize(function_plus);
        }
        buffer.replace(last_open + 1, function_name.size(), demangle(function_name));
        return buffer;
    }
    #endif
#endif

    // thread-safe; invoked prior to throwing the exception
    inline void exception::record_stack_trace()
    {
    #if defined(__GNUC__) || defined(__clang__)
        #if defined(_WIN32) || defined(__FreeBSD__) || defined(__NetBSD__) || defined(__OpenBSD__) || defined(__CYGWIN__) || defined(__sun) || defined(_AIX) || defined(__MUSL__) || defined(__HAIKU__) || defined(__ANDROID__)
            // C++ stack not available on this system
        #else // ! (defined(_WIN32) || defined(__FreeBSD__) || defined(__NetBSD__) || defined(__OpenBSD__) || defined(__CYGWIN__) || defined(__sun) || defined(_AIX) || defined(__ANDROID__)

        /* inspired from http://tombarta.wordpress.com/2008/08/01/c-stack-traces-with-gcc/  */
        const size_t max_depth = 100;
        int stack_depth;
        void *stack_addrs[max_depth];

        stack_depth = backtrace(stack_addrs, max_depth);
        char **stack_strings = backtrace_symbols(stack_addrs, stack_depth);

        std::transform(stack_strings + 1, stack_strings + stack_depth,
                       std::back_inserter(stack), demangler_one);
        free(stack_strings); // malloc()ed by backtrace_symbols
        #endif
    #endif
    }

    // not thread-safe; invoked after catching the exception
    inline void exception::copy_stack_trace_to_r() const
    {
        if (!stack.size()) {
            rcpp_set_stack_trace(R_NilValue);
            return;
        }

        CharacterVector res(stack.size());
        std::copy(stack.begin(), stack.end(), res.begin());
        List trace = List::create(_["file" ] = "",
                                  _["line" ] = -1,
                                  _["stack"] = res);
        trace.attr("class") = "Rcpp_stack_trace";
        rcpp_set_stack_trace(trace);                            // #nocov end
    }
}
